# Supplementary material for: Crystal structure of catena-poly[silver(I)-μ-l-valinato-κ2 N:O]
Source: Acta Crystallogr E Crystallogr Commun. 2017 Feb 14;73(Pt 3):354–7. doi: 10.1107/S2056989017001815 (PMC5347052; doi:10.1107/S2056989017001815)
Supplement: Supplementary file 1 [file e-73-00354-sup1.cif]

##############################################################################
#                                                                            #
# This CIF contains the data in a paper accepted for publication in          #
# Acta Crystallographica Section E. It conforms to the requirements of       #
# Notes for Authors for Acta Crystallographica Section E, and has been       #
# peer reviewed under the auspices of the IUCr Commission on Journals.       #
#                                                                            #
# Full details of the Crystallographic Information File format               #
# are given in the paper "The Crystallographic Information File (CIF):       #
# a New Standard Archive File for Crystallography" by S. R. Hall, F. H.      #
# Allen and I. D. Brown [Acta Cryst. (1991), A47, 655-685].                  #
#                                                                            #
# The current version of the core CIF dictionary is obtainable from          #
# ftp://ftp.iucr.org/pub/cif_core.dic.                                       #
#                                                                            #
# Software is freely available for graphical display of the structure(s)     #
# in this CIF. For information consult the CIF software page                 #
# http://www.iucr.org/resources/cif/software.                                #
#                                                                            #
# This file may be used for bona fide research purposes within the           #
# scientific community so long as proper attribution is given to the journal # 
# article from which it was obtained.                                        #
#                                                                            #
##############################################################################
data_I
_database_code_depnum_ccdc_archive 'CCDC 1530639'
_audit_creation_method     'SHELXL-2016/4 '
_chemical_name_systematic
;
<i>catena</i>-Poly[silver(I)-\m-<i>L</i>-valinato-\k^2^<i>N</i>:<i>O</i>]
;
_chemical_name_common     'Silver(I) L-valine'
_chemical_formula_moiety     'C5 H10 Ag N O2'
_chemical_formula_sum     'C5 H10 Ag N O2'
_chemical_formula_iupac     '[Ag (C5 H10 N O2)]'
_chemical_formula_weight     224.01
_chemical_melting_point     ?
_shelx_space_group_comment
;
The symmetry employed for this shelxl refinement is uniquely defined
by the following loop, which should always be used as a source of
symmetry information in preference to the above space-group names.
They are only intended as comments.
;
_space_group_crystal_system     monoclinic
_space_group_name_H-M_alt     'P 21'
_space_group_name_Hall     'P 2yb'
loop_
    _space_group_symop_operation_xyz
    'x, y, z'
    '-x, y+1/2, -z'
_cell_length_a     5.4475(5)
_cell_length_b     22.545(2)
_cell_length_c     5.5411(5)
_cell_angle_alpha     90
_cell_angle_beta     95.446(2)
_cell_angle_gamma     90
_cell_volume     677.47(11)
_cell_formula_units_Z     4
_cell_measurement_reflns_used     4323
_cell_measurement_theta_min     3.615
_cell_measurement_theta_max     28.264
_cell_measurement_temperature     90
_exptl_crystal_description     'needle'
_exptl_crystal_colour     'colorless'
_exptl_crystal_size_max     0.360
_exptl_crystal_size_mid     0.160
_exptl_crystal_size_min     0.090
_exptl_crystal_density_diffrn     2.196
_exptl_crystal_density_meas     ?
_exptl_crystal_density_method     ?
_exptl_crystal_F_000     440
_exptl_absorpt_coefficient_mu     2.898
_exptl_absorpt_correction_type     multi-scan
_exptl_absorpt_process_details
;
(SADABS; Bruker, 2009)
;
_shelx_estimated_absorpt_T_min     0.422
_shelx_estimated_absorpt_T_max     0.780
_exptl_absorpt_correction_T_min     0.4218
_exptl_absorpt_correction_T_max     0.7804
_diffrn_ambient_temperature     90
_diffrn_radiation_type     MoK\a
_diffrn_radiation_wavelength     0.71073
_diffrn_measurement_device_type     'Bruker SMART APEXII CCD'
_diffrn_measurement_method     \w
_diffrn_detector_area_resol_mean     8.366
_diffrn_reflns_number     4981
_diffrn_reflns_av_R_equivalents     0.0160
_diffrn_reflns_theta_min     1.807
_diffrn_reflns_theta_max     28.268
_diffrn_reflns_theta_full     25.242
_diffrn_measured_fraction_theta_max     0.998
_diffrn_measured_fraction_theta_full     1.000
_diffrn_reflns_limit_h_min     -7
_diffrn_reflns_limit_h_max     3
_diffrn_reflns_limit_k_min     -28
_diffrn_reflns_limit_k_max     30
_diffrn_reflns_limit_l_min     -7
_diffrn_reflns_limit_l_max     7
_refine_special_details
;
Refinement of F^2^ against ALL reflections.  The weighted R-factor wR and
 goodness of fit S are based on F^2^, conventional R-factors R are based
 on F, with F set to zero for negative F^2^. The threshold expression of
 F^2^ > 2sigma(F^2^) is used only for calculating R-factors(gt) etc. and is
 not relevant to the choice of reflections for refinement.  R-factors based
 on F^2^ are statistically about twice as large as those based on F, and R-
 factors based on ALL data will be even larger.
;
_reflns_number_total     3034
_reflns_number_gt     3013
_reflns_threshold_expression     'I > 2\s(I)'
_refine_ls_structure_factor_coef     Fsqd
_refine_ls_matrix_type     full
_refine_ls_R_factor_all     0.0222
_refine_ls_R_factor_gt     0.0220
_refine_ls_wR_factor_gt     0.0539
_refine_ls_wR_factor_ref     0.0540
_refine_ls_goodness_of_fit_ref     1.154
_refine_ls_restrained_S_all     1.153
_refine_ls_number_reflns     3034
_refine_ls_number_parameters     179
_refine_ls_number_restraints     7
_refine_ls_hydrogen_treatment     mixed
_refine_ls_weighting_scheme     calc
_refine_ls_weighting_details
              'w=1/[\s^2^(Fo^2^)+(0.0258P)^2^+0.4276P] where P=(Fo^2^+2Fc^2^)/3'
_atom_sites_solution_hydrogens     ?
_atom_sites_solution_primary     ?
_atom_sites_solution_secondary     ?
_refine_ls_shift/su_max     0.001
_refine_ls_shift/su_mean     0.000
_refine_diff_density_max     1.125
_refine_diff_density_min     -1.105
_refine_ls_extinction_method     none
_refine_ls_extinction_coef     .
_refine_ls_abs_structure_details
;
Flack <i>x</i> determined using 1275 quotients
[(<i>I</i>^+^)-(<i>I</i>^-^)]/[(<i>I</i>^+^)+(<i>I</i>^-^)]
(Parsons <i>et al.</i>, 2013)
;
_refine_ls_abs_structure_Flack     0.048(19)
loop_
    _atom_type_symbol
    _atom_type_scat_dispersion_real
    _atom_type_scat_dispersion_imag
    _atom_type_scat_source
    'C' 0.0033 0.0016 'International Tables Vol C Tables 4.2.6.8 and 6.1.1.4'
    'H' 0.0000 0.0000 'International Tables Vol C Tables 4.2.6.8 and 6.1.1.4'
    'N' 0.0061 0.0033 'International Tables Vol C Tables 4.2.6.8 and 6.1.1.4'
    'O' 0.0106 0.0060 'International Tables Vol C Tables 4.2.6.8 and 6.1.1.4'
    'Ag' -0.8971 1.1015 'International Tables Vol C Tables 4.2.6.8 and 6.1.1.4'
_computing_data_collection
;
APEX2 (Bruker, 2008)
;
_computing_cell_refinement
;
SAINT (Bruker, 2008)
;
_computing_data_reduction
;
SAINT (Bruker, 2008)
;
_computing_structure_solution
;
SIR2004 (Burla <i>et al.</i>,  2005)
;
_computing_structure_refinement
;
SHELXL2016 (Sheldrick, 2015)
;
_computing_molecular_graphics
;
Mercury (Macrae <i>et al.</i>, 2008)
;
_computing_publication_material
;
SHELXL2016 (Sheldrick, 2015)
;
loop_
    _atom_site_type_symbol
    _atom_site_label
    _atom_site_fract_x
    _atom_site_fract_y
    _atom_site_fract_z
    _atom_site_U_iso_or_equiv
    _atom_site_adp_type
    _atom_site_calc_flag
    _atom_site_occupancy
    _atom_site_disorder_assembly
    _atom_site_disorder_group
    Ag Ag1 0.62135(6) 0.72712(2) 0.36519(6) 0.01288(9) Uani d 1 . .
    C C1 1.1756(9) 0.7379(2) 1.0188(9) 0.0097(10) Uani d 1 . .
    C C2 1.0368(9) 0.7590(2) 0.7813(9) 0.0112(9) Uani d 1 . .
    H H2C 1.149003 0.755936 0.649045 0.013 Uiso calc 1 . .
    C C3 0.9626(9) 0.8245(2) 0.8085(10) 0.0146(10) Uani d 1 . .
    H H3 0.837026 0.826310 0.928715 0.018 Uiso calc 1 . .
    C C4 0.8460(11) 0.8514(3) 0.5695(11) 0.0244(12) Uani d 1 . .
    H H4A 0.962402 0.848370 0.445617 0.037 Uiso calc 1 . .
    H H4B 0.806760 0.893266 0.594925 0.037 Uiso calc 1 . .
    H H4C 0.694559 0.829836 0.515562 0.037 Uiso calc 1 . .
    C C5 1.1823(11) 0.8626(3) 0.9056(12) 0.0236(12) Uani d 1 . .
    H H5A 1.309746 0.861056 0.792249 0.035 Uiso calc 1 . .
    H H5B 1.249657 0.847404 1.063895 0.035 Uiso calc 1 . .
    H H5C 1.128339 0.903713 0.922864 0.035 Uiso calc 1 . .
    O O1 1.0588(6) 0.7234(2) 1.1919(6) 0.0166(7) Uani d 1 . .
    O O2 1.4109(6) 0.73698(16) 1.0246(6) 0.0125(7) Uani d 1 . .
    N N1 0.8165(8) 0.7214(2) 0.7175(7) 0.0115(8) Uani d 1 . .
    H H1A 0.721(9) 0.726(3) 0.830(8) 0.014 Uiso d 1 . .
    H H1B 0.877(10) 0.6856(15) 0.732(11) 0.014 Uiso d 1 . .
    Ag Ag2 0.89815(6) 0.60339(2) 0.21275(6) 0.01329(10) Uani d 1 . .
    C C6 1.2547(9) 0.5896(2) 0.6450(10) 0.0107(9) Uani d 1 . .
    C C7 1.5054(9) 0.5750(2) 0.7793(9) 0.0102(9) Uani d 1 . .
    H H7 1.635708 0.590634 0.680772 0.012 Uiso calc 1 . .
    C C8 1.5466(9) 0.5077(2) 0.8113(9) 0.0120(9) Uani d 1 . .
    H H8 1.686570 0.502380 0.939835 0.014 Uiso calc 1 . .
    C C9 1.6241(10) 0.4791(3) 0.5799(10) 0.0185(10) Uani d 1 . .
    H H9A 1.487275 0.481332 0.451923 0.028 Uiso calc 1 . .
    H H9B 1.667499 0.437482 0.611812 0.028 Uiso calc 1 . .
    H H9C 1.767197 0.500216 0.527632 0.028 Uiso calc 1 . .
    C C10 1.3225(10) 0.4764(2) 0.8998(10) 0.0168(10) Uani d 1 . .
    H H10A 1.365825 0.435354 0.943053 0.025 Uiso calc 1 . .
    H H10B 1.186513 0.476776 0.770720 0.025 Uiso calc 1 . .
    H H10C 1.271796 0.497164 1.042428 0.025 Uiso calc 1 . .
    N N2 1.5353(7) 0.6050(2) 1.0205(7) 0.0118(7) Uani d 1 . .
    H H2A 1.442(10) 0.587(2) 1.112(10) 0.014 Uiso d 1 . .
    H H2B 1.494(11) 0.6423(13) 1.004(11) 0.014 Uiso d 1 . .
    O O3 1.2360(7) 0.57934(18) 0.4188(7) 0.0154(8) Uani d 1 . .
    O O4 1.0857(6) 0.61000(18) 0.7610(6) 0.0140(7) Uani d 1 . .
loop_
    _atom_site_aniso_label
    _atom_site_aniso_U_11
    _atom_site_aniso_U_22
    _atom_site_aniso_U_33
    _atom_site_aniso_U_12
    _atom_site_aniso_U_13
    _atom_site_aniso_U_23
    Ag1 0.00939(17) 0.01968(19) 0.00880(17) 0.00032(14) -0.00310(11)
                                                                    -0.00117(15)
    C1 0.010(2) 0.012(3) 0.007(2) -0.0023(17) -0.0027(17) -0.0017(17)
    C2 0.008(2) 0.017(3) 0.008(2) -0.0015(18) -0.0004(17) -0.0040(18)
    C3 0.013(2) 0.015(2) 0.016(2) -0.0009(18) -0.0019(19) -0.0001(19)
    C4 0.031(3) 0.020(3) 0.020(3) 0.006(3) -0.012(2) 0.004(2)
    C5 0.024(3) 0.016(3) 0.029(3) -0.003(2) -0.006(2) -0.002(2)
    O1 0.0121(16) 0.027(2) 0.0102(16) -0.0014(16) -0.0009(12) 0.0029(17)
    O2 0.0035(14) 0.021(2) 0.0123(16) 0.0017(12) -0.0014(12) -0.0017(14)
    N1 0.0099(18) 0.014(2) 0.0104(18) -0.0014(16) 0.0010(14) -0.0020(17)
    Ag2 0.00789(17) 0.0215(2) 0.00975(18) 0.00137(14) -0.00313(12) -0.00090(15)
    C6 0.009(2) 0.008(2) 0.015(2) -0.0007(16) -0.0017(18) 0.0003(16)
    C7 0.010(2) 0.012(2) 0.008(2) 0.0006(17) 0.0005(17) -0.0026(17)
    C8 0.008(2) 0.017(2) 0.011(2) -0.0003(18) -0.0017(17) -0.0003(18)
    C9 0.019(3) 0.019(3) 0.017(2) 0.007(2) 0.000(2) -0.004(2)
    C10 0.014(2) 0.018(2) 0.019(3) -0.002(2) 0.002(2) 0.004(2)
    N2 0.0130(19) 0.0164(19) 0.0054(18) 0.0006(18) -0.0028(14) 0.0000(18)
    O3 0.0088(16) 0.027(2) 0.0099(17) 0.0028(14) -0.0009(13) 0.0020(15)
    O4 0.0092(15) 0.0187(19) 0.0142(18) 0.0034(14) 0.0006(13) -0.0009(15)
_geom_special_details
;
 All esds (except the esd in the dihedral angle between two l.s. planes)
 are estimated using the full covariance matrix.  The cell esds are taken
 into account individually in the estimation of esds in distances, angles
 and torsion angles; correlations between esds in cell parameters are only
 used when they are defined by crystal symmetry.  An approximate (isotropic)
 treatment of cell esds is used for estimating esds involving l.s. planes.
;
loop_
    _geom_bond_atom_site_label_1
    _geom_bond_atom_site_label_2
    _geom_bond_site_symmetry_2
    _geom_bond_distance
    _geom_bond_publ_flag
    Ag1 N1 . 2.136(4) y
    Ag1 O2 1_454 2.124(3) y
    C1 O1 . 1.245(6) no
    C1 O2 . 1.280(6) no
    C1 C2 . 1.530(7) no
    C2 N1 . 1.485(6) no
    C2 C3 . 1.543(7) no
    C2 H2C . 1.0000 ?
    C3 C5 . 1.528(8) no
    C3 C4 . 1.538(7) no
    C3 H3 . 1.0000 ?
    C4 H4A . 0.9800 ?
    C4 H4B . 0.9800 ?
    C4 H4C . 0.9800 ?
    C5 H5A . 0.9800 ?
    C5 H5B . 0.9800 ?
    C5 H5C . 0.9800 ?
    N1 H1A . 0.86(3) ?
    N1 H1B . 0.87(3) ?
    Ag2 O3 . 2.142(4) y
    Ag2 N2 1_454 2.155(4) y
    C6 O4 . 1.259(6) no
    C6 O3 . 1.269(7) no
    C6 C7 . 1.527(7) no
    C7 N2 . 1.493(6) no
    C7 C8 . 1.541(7) no
    C7 H7 . 1.0000 ?
    C8 C10 . 1.530(7) no
    C8 C9 . 1.530(7) no
    C8 H8 . 1.0000 ?
    C9 H9A . 0.9800 ?
    C9 H9B . 0.9800 ?
    C9 H9C . 0.9800 ?
    C10 H10A . 0.9800 ?
    C10 H10B . 0.9800 ?
    C10 H10C . 0.9800 ?
    N2 H2A . 0.86(3) ?
    N2 H2B . 0.87(3) ?
loop_
    _geom_angle_atom_site_label_1
    _geom_angle_atom_site_label_2
    _geom_angle_atom_site_label_3
    _geom_angle_site_symmetry_1
    _geom_angle_site_symmetry_3
    _geom_angle
    _geom_angle_publ_flag
    O2 Ag1 N1 1_454 . 176.13(16) y
    O1 C1 O2 . . 124.1(5) ?
    O1 C1 C2 . . 119.9(4) ?
    O2 C1 C2 . . 116.0(4) ?
    N1 C2 C1 . . 110.4(4) ?
    N1 C2 C3 . . 110.9(4) ?
    C1 C2 C3 . . 109.1(4) ?
    N1 C2 H2C . . 108.8 ?
    C1 C2 H2C . . 108.8 ?
    C3 C2 H2C . . 108.8 ?
    C5 C3 C4 . . 109.1(5) ?
    C5 C3 C2 . . 111.6(4) ?
    C4 C3 C2 . . 112.6(5) ?
    C5 C3 H3 . . 107.8 ?
    C4 C3 H3 . . 107.8 ?
    C2 C3 H3 . . 107.8 ?
    C3 C4 H4A . . 109.5 ?
    C3 C4 H4B . . 109.5 ?
    H4A C4 H4B . . 109.5 ?
    C3 C4 H4C . . 109.5 ?
    H4A C4 H4C . . 109.5 ?
    H4B C4 H4C . . 109.5 ?
    C3 C5 H5A . . 109.5 ?
    C3 C5 H5B . . 109.5 ?
    H5A C5 H5B . . 109.5 ?
    C3 C5 H5C . . 109.5 ?
    H5A C5 H5C . . 109.5 ?
    H5B C5 H5C . . 109.5 ?
    C2 N1 Ag1 . . 120.3(3) no
    C2 N1 H1A . . 107(4) ?
    C2 N1 H1B . . 102(4) ?
    H1A N1 H1B . . 108(5) ?
    O3 Ag2 N2 . 1_454 165.79(18) y
    O4 C6 O3 . . 125.2(5) ?
    O4 C6 C7 . . 119.5(5) ?
    O3 C6 C7 . . 115.2(4) ?
    N2 C7 C6 . . 110.8(4) ?
    N2 C7 C8 . . 109.9(4) ?
    C6 C7 C8 . . 112.4(4) ?
    N2 C7 H7 . . 107.8 ?
    C6 C7 H7 . . 107.8 ?
    C8 C7 H7 . . 107.8 ?
    C10 C8 C9 . . 111.5(4) ?
    C10 C8 C7 . . 112.2(4) ?
    C9 C8 C7 . . 111.5(4) ?
    C10 C8 H8 . . 107.1 ?
    C9 C8 H8 . . 107.1 ?
    C7 C8 H8 . . 107.1 ?
    C8 C9 H9A . . 109.5 ?
    C8 C9 H9B . . 109.5 ?
    H9A C9 H9B . . 109.5 ?
    C8 C9 H9C . . 109.5 ?
    H9A C9 H9C . . 109.5 ?
    H9B C9 H9C . . 109.5 ?
    C8 C10 H10A . . 109.5 ?
    C8 C10 H10B . . 109.5 ?
    H10A C10 H10B . . 109.5 ?
    C8 C10 H10C . . 109.5 ?
    H10A C10 H10C . . 109.5 ?
    H10B C10 H10C . . 109.5 ?
    C7 N2 H2A . . 107(4) ?
    C7 N2 H2B . . 110(4) ?
    H2A N2 H2B . . 112(5) ?
    C6 O3 Ag2 . . 117.7(3) no
loop_
    _geom_hbond_atom_site_label_D
    _geom_hbond_atom_site_label_H
    _geom_hbond_atom_site_label_A
    _geom_hbond_site_symmetry_A
    _geom_hbond_distance_DH
    _geom_hbond_distance_HA
    _geom_hbond_distance_DA
    _geom_hbond_angle_DHA
    N1 H1B O4 . 0.87(3) 2.04(3) 2.907(6) 169(5)
    N2 H2B O2 . 0.87(3) 2.19(3) 3.053(7) 171(6)
    N1 H1A O2 1_455 0.86(3) 2.10(3) 2.935(5) 164(6)
    N2 H2A O3 1_556 0.86(3) 2.13(4) 2.924(5) 153(6)
_shelx_hkl_file
;
  -1   0   0   40.05    1.65
  -2   0   0  193.11    5.92
  -3   0   0    6.36    1.17
  -4   0   0 1367.10   36.16
  -5   0   0    6.92    1.79
  -6   0   0  171.64    7.32
  -7   0   0  138.15    6.96
   0  -1   0   -5.13    0.04
   0   1   0   -5.17    0.04
   0  -1   0   -5.24    0.04
  -1   1   0  879.19   22.60
  -1  -1   0  888.21   22.59
  -2   1   0  308.93    9.01
  -2  -1   0  327.77    9.00
  -3  -1   0 1599.20   40.36
  -3   1   0 1518.91   40.31
  -4  -1   0   18.39    2.05
  -4   1   0   22.96    2.26
  -5   1   0  229.38    8.29
  -5  -1   0  220.43    8.11
  -6  -1   0   69.19    4.42
  -6   1   0   86.00    4.83
  -7   1   0  285.78   10.99
  -7  -1   0  278.69   10.85
   0  -2   0 3545.57   94.69
   0   2   0 3455.94   85.80
  -1   2   0  194.45    5.42
  -1   2   0  197.03    4.97
  -1  -2   0  177.64    5.29
   1   2   0  196.69    4.87
  -2  -2   0  212.18    6.33
  -2   2   0  210.35    6.41
  -2   2   0  215.47    5.47
  -3  -2   0  377.95   11.09
  -3   2   0  391.95   11.24
  -4   2   0  682.21   18.43
  -4  -2   0  614.61   18.11
  -5  -2   0  778.39   22.13
  -5   2   0  781.59   22.32
  -6   2   0  220.81    8.70
  -6  -2   0  224.79    8.64
  -7  -2   0   73.44    4.88
  -7   2   0   68.75    4.87
   0   3   0   -3.86    0.44
   0  -3   0   -3.12    0.50
   1   3   0  312.34    7.66
  -1   3   0  306.04    8.33
  -1  -3   0  308.67    8.22
  -1  -3   0  305.88    8.67
  -1   3   0  305.35    7.80
  -2   3   0 2365.20   59.39
  -2   3   0 2273.49   55.44
  -2  -3   0 2392.50   59.28
  -3   3   0  314.73    9.93
  -3  -3   0  355.03    9.90
  -4   3   0  143.14    5.51
  -4  -3   0  121.59    5.12
  -5  -3   0  142.69    5.94
  -5   3   0  135.89    6.06
  -6   3   0  483.29   15.53
  -6  -3   0  480.37   15.32
  -7  -3   0   51.86    4.12
  -7   3   0   57.34    4.46
   0   4   0  139.44    4.27
  -1  -4   0 3143.48   78.27
  -1  -4   0 3305.61   81.65
   1   4   0 3094.96   74.25
  -1   4   0 3061.92   78.16
  -1   4   0 2967.01   73.45
   2   4   0   40.53    1.51
  -2   4   0   46.04    2.36
  -2  -4   0   41.80    2.15
  -3  -4   0 1042.43   26.74
  -3   4   0  980.02   26.86
  -3   4   0 1016.26   24.39
  -4  -4   0  100.84    4.42
  -4   4   0  108.39    4.68
  -5   4   0 1253.90   34.03
  -5  -4   0 1233.97   33.63
  -6  -4   0  109.16    5.49
  -6   4   0  108.40    5.68
  -7   4   0    5.56    2.31
  -7  -4   0   10.59    2.51
  -7  -4   0    4.95    2.22
   0  -5   0   -2.85    0.81
   0   5   0   -2.39    0.69
  -1  -5   0   56.78    1.94
  -1   5   0   51.36    2.15
  -1   5   0   49.53    2.19
  -1  -5   0   58.82    2.37
   1   5   0   49.05    2.03
  -2  -5   0 2665.57   66.80
  -2   5   0 2660.33   67.02
   2   5   0 2666.39   62.52
  -2  -5   0 2691.73   69.84
  -2   5   0 2550.71   62.64
  -3   5   0  252.36    8.10
  -3   5   0  256.23    6.88
  -3  -5   0  256.77    7.88
  -4  -5   0  186.54    6.64
  -4   5   0  189.40    6.89
  -5   5   0  152.40    6.44
  -5  -5   0  140.57    6.02
  -6  -5   0  419.82   14.12
  -6   5   0  398.31   13.71
  -6  -5   0  400.28   13.34
  -7   5   0   34.53    3.76
  -7  -5   0   33.96    3.52
  -7  -5   0   33.53    3.50
   0   6   0 3322.73   82.51
   0  -6   0 3678.12   91.77
  -1  -6   0  855.79   20.62
  -1  -6   0  805.93   21.78
  -1   6   0  785.72   19.72
   1   6   0  765.12   19.56
  -2  -6   0  154.40    5.38
   2   6   0  156.99    4.34
  -2  -6   0  146.73    4.81
  -2   6   0  153.29    5.13
  -2   6   0  160.05    4.72
  -3   6   0  107.30    4.51
  -3  -6   0  108.99    4.56
  -3   6   0  109.71    3.63
  -3  -6   0  120.75    4.31
  -4  -6   0  471.49   14.47
  -4   6   0  471.71   14.06
  -4  -6   0  460.41   13.70
  -5   6   0  618.65   18.44
  -5  -6   0  625.41   18.98
  -5  -6   0  604.41   17.98
  -6  -6   0  200.27    7.89
  -6  -6   0  186.52    8.19
  -6   6   0  191.91    8.21
  -7   6   0   68.74    5.01
  -7  -6   0   68.61    4.63
  -7  -6   0   68.08    4.85
   0  -7   0   -0.90    0.87
   0   7   0   -1.24    0.77
  -1   7   0  340.43    9.27
  -1  -7   0  360.04    9.30
   1   7   0  335.29    9.12
  -1  -7   0  358.86   10.15
  -2  -7   0  217.28    7.04
  -2   7   0  214.98    6.23
   2   7   0  219.15    5.93
  -2   7   0  213.81    6.76
  -2  -7   0  214.00    6.38
  -3  -7   0 1023.29   27.99
  -3   7   0  981.00   26.88
  -3  -7   0 1015.91   26.51
  -3   7   0  991.80   24.64
   3   7   0 1012.82   24.12
  -4   7   0   37.53    2.94
  -4  -7   0   36.16    2.90
  -4  -7   0   39.70    2.67
  -5   7   0  257.55    9.43
  -5  -7   0  255.30    9.52
  -5  -7   0  264.20    9.02
  -6  -7   0   85.11    4.66
  -6  -7   0   76.82    4.97
  -6   7   0   72.40    4.83
  -7   7   0  311.79   12.22
  -7  -7   0  330.58   12.56
  -7  -7   0  319.43   11.69
   0  -8   0 9996.87  260.25
   0   8   0 9860.19  238.58
  -1  -8   0   14.89    1.59
  -1  -8   0   17.52    1.15
  -1   8   0   19.11    1.65
   2   8   0   73.52    2.73
  -2  -8   0   70.03    2.82
  -2   8   0   76.61    3.07
  -2   8   0   72.37    3.16
  -2  -8   0   74.04    3.41
  -3  -8   0   14.15    1.51
  -3   8   0   17.91    1.56
  -3  -8   0   10.06    1.82
  -3   8   0   12.97    1.71
   3   8   0   14.23    1.20
  -4  -8   0 1370.74   37.49
  -4  -8   0 1319.75   35.50
  -4   8   0 1347.57   36.08
  -5   8   0    7.44    1.92
  -5  -8   0    4.41    1.93
  -5  -8   0    6.56    1.70
  -6  -8   0  164.18    7.60
  -6  -8   0  161.68    6.87
  -6   8   0  152.15    7.30
   0   9   0    2.42    0.99
  -1  -9   0 1138.66   28.67
  -1  -9   0 1137.15   30.52
   1   9   0 1082.58   27.48
  -1   9   0 1141.62   27.70
  -2  -9   0  295.42    8.98
   2   9   0  264.25    7.68
  -2  -9   0  287.60    8.05
  -2   9   0  280.29    8.05
  -2   9   0  280.38    8.50
  -3  -9   0 1147.57   31.67
  -3   9   0 1091.31   28.08
  -3   9   0 1128.18   30.46
   3   9   0 1134.55   27.59
  -3  -9   0 1207.93   29.97
  -4   9   0   18.34    1.66
  -4  -9   0   12.36    2.24
  -4   9   0   16.77    2.22
  -4  -9   0   19.10    2.04
  -5   9   0   96.91    5.13
  -5  -9   0   92.60    5.17
  -5  -9   0   98.92    4.71
  -6  -9   0   44.04    3.43
  -6   9   0   37.89    3.71
  -6  -9   0   43.13    3.94
   0 -10   0 1819.36   49.50
   0  10   0 1895.73   44.83
   1  10   0  374.12    9.82
  -1 -10   0  354.30    9.57
  -1 -10   0  352.26   10.72
  -1  10   0  341.59    9.79
  -2  10   0  177.73    5.65
  -2  10   0  178.75    5.87
  -2 -10   0  171.35    5.30
  -2 -10   0  167.18    6.10
   2  10   0  165.04    5.30
  -3  10   0  206.64    6.24
  -3  10   0  181.16    6.80
  -3 -10   0  170.75    6.96
   3  10   0  207.52    5.73
  -3 -10   0  208.73    6.37
  -4  10   0  660.36   17.03
  -4  10   0  652.20   19.11
  -4 -10   0  667.63   18.47
  -4 -10   0  653.13   19.74
  -5 -10   0  505.65   16.40
  -5 -10   0  519.52   15.37
  -5  10   0  503.62   16.05
  -6 -10   0  173.88    7.81
  -6  10   0  162.47    7.70
   0 -11   0   -0.04    1.04
   0  11   0    2.23    1.10
   1  11   0  404.53   10.82
  -1  11   0  391.02   10.89
  -1 -11   0  397.89   10.59
  -1 -11   0  380.67   11.84
  -2  11   0 1180.60   30.63
  -2 -11   0 1206.93   32.11
  -2 -11   0 1175.44   29.94
  -2  11   0 1150.71   28.89
   2  11   0 1103.07   28.53
  -3 -11   0  158.72    5.05
  -3  11   0  135.93    4.94
   3  11   0  131.06    4.45
  -3  11   0  135.81    5.47
  -4 -11   0   41.41    3.28
  -4 -11   0   44.72    2.93
  -4  11   0   38.01    3.12
  -4  11   0   47.19    2.60
  -5 -11   0   60.96    3.67
  -5 -11   0   51.90    4.04
  -5  11   0   63.15    4.18
  -6  11   0  447.25   15.35
  -6 -11   0  453.80   15.60
   0  12   0  117.85    4.49
  -1  12   0 1432.15   35.50
  -1 -12   0 1428.98   36.70
   1  12   0 1488.65   35.42
  -1 -12   0 1422.26   39.21
   2  12   0   56.93    2.84
  -2 -12   0   47.20    2.38
  -2  12   0   57.68    3.01
  -2 -12   0   47.34    3.15
  -2  12   0   58.36    2.93
   3  12   0  455.59   12.21
  -3 -12   0  477.34   13.03
  -3 -12   0  467.18   14.36
  -3  12   0  457.63   13.76
  -3  12   0  454.87   12.72
  -4  12   0   50.39    3.55
  -4 -12   0   56.72    3.12
  -4  12   0   50.90    2.83
  -4 -12   0   42.90    3.47
  -5  12   0  770.01   22.83
  -5 -12   0  771.21   23.49
  -6  12   0   87.26    5.29
  -6 -12   0   78.41    5.33
   0  13   0    0.37    1.02
   1  13   0   29.15    2.30
  -1  13   0   33.82    2.41
  -1 -13   0   30.43    2.56
  -2 -13   0 1289.82   35.24
   2  13   0 1235.20   31.51
  -2 -13   0 1322.73   32.83
  -2  13   0 1274.81   31.87
  -2  13   0 1258.92   33.52
  -3  13   0  138.30    5.17
  -3  13   0  137.74    5.60
  -3 -13   0  144.87    5.99
   3  13   0  129.53    4.72
  -3 -13   0  138.02    4.91
  -4  13   0   94.00    4.90
  -4  13   0   80.97    3.87
  -4 -13   0   99.76    4.25
  -4 -13   0   98.36    5.08
  -5 -13   0   84.25    5.21
  -5  13   0   85.60    5.10
  -6 -13   0  356.50   13.16
  -6  13   0  341.24   12.72
   0  14   0 1223.76   30.67
   1  14   0  677.55   17.61
  -1  14   0  668.08   17.71
  -1 -14   0  656.07   19.40
  -2  14   0   97.50    4.14
   2  14   0  106.53    4.22
  -2 -14   0   90.64    3.48
  -2  14   0   94.58    4.20
  -2 -14   0   94.31    4.55
  -3  14   0   42.01    2.85
  -3 -14   0   39.32    3.18
   3  14   0   44.92    2.66
  -3  14   0   46.77    3.09
  -3 -14   0   44.27    2.46
  -4 -14   0  297.79   10.69
  -4  14   0  297.20   10.39
  -4  14   0  292.99    9.15
  -5 -14   0  342.79   12.51
  -5  14   0  348.81   12.21
  -6  14   0  115.84    6.47
  -6 -14   0  130.24    6.77
   0  15   0    5.23    1.42
  -1  15   0  292.71    9.34
   1  15   0  316.35    9.35
  -1 -15   0  311.30   10.30
  -2  15   0  171.20    6.19
  -2 -15   0  175.65    6.83
  -2 -15   0  177.27    5.51
  -2  15   0  170.58    6.24
   2  15   0  178.25    6.14
  -3  15   0  529.41   15.77
  -3  15   0  519.02   14.75
  -3 -15   0  548.01   16.65
  -4  15   0   71.56    4.37
  -4  15   0   72.33    3.76
  -4 -15   0   72.39    4.60
  -5  15   0  121.10    6.23
  -5 -15   0  117.73    6.35
  -6  15   0   41.04    3.91
  -6 -15   0   41.50    3.96
   0  16   0 2078.21   50.84
   1  16   0    7.88    1.54
  -1  16   0    6.35    1.60
  -1 -16   0   10.62    2.00
   2  16   0   18.21    2.11
  -2 -16   0   15.49    1.51
  -2  16   0   17.22    1.95
  -2 -16   0   12.89    2.17
  -2  16   0   18.52    2.21
  -3  16   0   20.75    2.31
  -3 -16   0   20.43    2.78
   3  16   0   19.50    2.10
  -3  16   0   19.45    2.43
  -4 -16   0  942.47   28.45
  -4  16   0  993.33   27.48
  -4  16   0  962.27   25.15
  -5  16   0   15.58    2.91
  -5 -16   0    5.04    2.48
  -6  16   0   90.90    5.65
  -6 -16   0   91.65    5.78
   0  17   0    7.70    1.59
  -1 -17   0  611.22   18.65
   1  17   0  616.07   16.86
  -1  17   0  628.83   17.06
  -2  17   0  102.23    4.60
  -2  17   0  116.22    5.00
  -2 -17   0  115.75    5.53
   2  17   0  120.49    4.88
  -3  17   0  407.38   12.81
  -3 -17   0  426.57   13.72
  -3  17   0  424.89   12.26
   3  17   0  375.85   11.68
  -4  17   0    5.61    1.73
  -4  17   0    7.77    2.14
  -4 -17   0    1.21    2.15
  -5 -17   0   70.30    4.86
  -5  17   0   68.63    4.73
   0  18   0  663.07   18.16
  -1 -18   0  329.65   11.55
   1  18   0  350.54   10.59
  -1  18   0  350.28   10.72
   2  18   0   93.24    4.44
  -2  18   0   93.50    4.56
  -2 -18   0   90.40    4.98
  -2  18   0   90.86    4.19
  -3  18   0   41.72    3.08
   3  18   0   35.41    2.80
  -3 -18   0   42.40    3.55
  -3  18   0   34.35    2.99
  -4  18   0  340.95   10.92
  -4 -18   0  353.79   12.73
  -4  18   0  352.68   12.04
  -5  18   0  195.55    8.38
  -5 -18   0  181.93    8.48
   0  19   0    4.44    1.56
  -1  19   0  153.80    6.28
  -1 -19   0  168.96    7.03
   1  19   0  163.02    6.31
  -2  19   0  534.49   15.89
  -2 -19   0  551.16   17.39
  -2  19   0  548.75   15.71
   2  19   0  562.04   15.59
  -3  19   0   54.68    3.68
  -3  19   0   61.94    3.84
   3  19   0   59.34    3.60
  -3 -19   0   65.81    4.45
  -4  19   0   33.25    3.31
  -4 -19   0   33.65    3.72
  -4  19   0   35.30    2.98
  -5 -19   0   33.24    3.97
  -5  19   0   39.03    3.75
   0  20   0   26.11    2.68
  -1 -20   0  507.37   16.55
   1  20   0  527.42   15.18
  -1  20   0  542.28   15.32
  -2  20   0   47.50    3.10
   2  20   0   51.49    3.53
  -2  20   0   52.04    3.53
  -2 -20   0   47.59    3.95
   3  20   0  215.26    7.73
  -3  20   0  223.08    8.06
  -3  20   0  221.81    8.24
  -3 -20   0  214.41    9.04
  -4 -20   0    4.77    2.38
  -4  20   0    4.99    1.79
  -4  20   0    2.25    2.00
  -5 -20   0  412.09   14.96
  -5  20   0  403.26   14.20
   0  21   0    0.83    1.46
  -1 -21   0   20.97    2.92
  -1  21   0   23.10    2.68
   1  21   0   24.80    2.80
   2  21   0  552.08   15.72
  -2  21   0  543.16   15.88
  -2  21   0  533.44   15.83
  -2 -21   0  532.76   17.61
  -3 -21   0   43.61    4.00
   3  21   0   40.46    3.20
  -3  21   0   48.05    3.40
  -3  21   0   41.71    3.42
  -4  21   0   52.03    4.03
  -4  21   0   53.30    3.77
  -4 -21   0   57.79    4.56
  -5  21   0   65.00    4.85
  -5 -21   0   69.21    5.18
   0  22   0  294.37    9.98
  -1  22   0  135.39    6.08
   1  22   0  141.61    6.09
  -2  22   0   44.03    2.95
   2  22   0   42.10    3.45
  -2  22   0   45.80    3.55
  -2 -22   0   41.77    3.99
  -3 -22   0   60.93    4.67
  -3  22   0   55.49    3.93
   3  22   0   59.94    3.86
  -3  22   0   60.65    3.91
  -4  22   0  165.86    7.43
  -4 -22   0  160.46    8.03
  -4  22   0  164.45    6.97
   0  23   0    4.07    1.78
  -1  23   0  188.96    7.59
   1  23   0  192.51    7.52
   2  23   0   80.59    4.62
  -2 -23   0   81.59    5.23
  -2  23   0   82.59    4.12
  -2  23   0   83.73    4.74
  -3 -23   0  272.13   10.91
  -3  23   0  249.44    9.43
  -3  23   0  272.09    9.70
   3  23   0  277.74    9.39
  -4  23   0   64.01    4.44
  -4  23   0   63.68    4.25
  -4 -23   0   59.26    4.92
   0  24   0  736.68   20.87
   1  24   0    8.13    2.17
  -1  24   0    6.27    2.16
  -2 -24   0   25.51    3.46
   2  24   0   17.20    2.70
  -2  24   0   22.91    2.95
   3  24   0   19.84    2.77
  -3 -24   0   28.93    3.74
  -3  24   0   23.25    2.78
  -3  24   0   17.46    2.72
  -4 -24   0  390.45   15.18
  -4  24   0  426.47   14.10
  -4  24   0  409.87   13.40
   0  25   0    7.75    2.25
  -1  25   0  267.64    9.62
   1  25   0  244.67    9.35
   2  25   0   38.60    3.59
  -2 -25   0   40.26    3.89
  -2  25   0   36.58    3.49
  -3  25   0  157.35    7.16
  -3 -25   0  164.43    8.29
   3  25   0  169.54    7.08
  -4  25   0    5.96    2.38
   0  26   0  239.00    9.15
  -1  26   0  134.20    6.44
   1  26   0  124.94    6.31
  -2 -26   0   39.83    3.89
  -2  26   0   36.42    3.55
   2  26   0   37.73    3.59
   3  26   0   21.82    2.91
  -3  26   0   17.50    2.85
  -3 -26   0   21.35    3.68
   0  27   0    6.84    2.26
   1  27   0   45.38    3.92
  -1  27   0   50.93    4.08
   2  27   0  272.84   10.08
  -2  27   0  258.68   10.04
  -2 -27   0  269.07   10.98
  -3 -27   0   39.53    4.12
  -3  27   0   31.97    3.76
   0  28   0   47.69    3.95
   1  28   0  189.01    8.12
  -1  28   0  189.67    8.24
   2  28   0   30.48    3.59
  -2  28   0   25.26    3.53
   0  29   0   -0.12    1.80
  -1  29   0    7.54    2.46
   1  29   0   14.15    2.91
   0  30   0   83.34    5.17
  -7   0   1  603.21   19.28
  -6   0   1    8.13    2.06
  -5   0   1   11.16    2.04
  -4   0   1   38.27    2.81
  -3   0   1 2541.52   64.85
  -2   0   1   35.03    2.05
  -2   0   1   34.96    1.33
  -1   0   1  286.54    7.35
  -1   0   1  290.10    8.05
   0   0   1    0.85    0.50
   0   0   1    0.21    0.54
   1   0   1 2397.37   56.61
   2   0   1  361.43    9.02
  -2   0  -1  355.15    9.98
  -3   0  -1  439.30   12.48
  -3   0  -1  437.07   10.90
  -4   0  -1  500.66   14.58
  -5   0  -1  510.38   15.42
  -6   0  -1    2.91    1.66
  -7   0  -1  264.68   10.48
  -7   1   1   22.41    3.14
  -7  -1   1   22.67    3.28
  -6   1   1  606.34   18.66
  -6  -1   1  602.90   18.59
  -5   1   1   72.61    4.22
  -5  -1   1   88.32    4.47
  -4   1   1  678.49   19.34
  -4  -1   1  696.96   19.41
  -3  -1   1   38.79    2.47
  -3   1   1   46.80    2.67
  -2   1   1  978.89   23.75
  -2  -1   1 1025.80   23.79
  -2   1   1  960.09   25.89
  -2  -1   1 1013.47   25.95
  -1  -1   1 2224.16   50.97
  -1   1   1 2142.18   50.91
  -1   1   1 2115.25   54.29
  -1  -1   1 2129.52   54.32
   0  -1  -1 1348.33   35.84
   0  -1   1 1405.86   32.01
   0   1   1 1333.87   34.44
   0   1   1 1291.09   31.92
   0  -1   1 1332.30   34.66
   1   1   1  568.13   13.93
   1  -1   1  573.14   13.97
  -2   1  -1  278.62    8.21
  -2   1  -1  283.95    7.35
  -2   1  -1  277.31    6.06
   2   1   1  285.51    7.29
  -2  -1  -1  293.38    8.12
  -3  -1  -1  616.03   12.35
  -3   1  -1  613.38   16.89
  -3   1  -1  587.51   14.98
  -3  -1  -1  627.37   16.84
  -3  -1  -1  619.25   14.96
  -4  -1  -1 1227.13   33.04
  -4   1  -1 1262.55   33.19
  -5  -1  -1  281.39    9.60
  -5   1  -1  275.13    9.63
  -6   1  -1   23.09    2.93
  -6  -1  -1   25.30    2.92
  -7   1  -1  108.59    6.07
  -7  -1  -1  108.90    5.97
  -7   2   1  310.53   11.93
  -7  -2   1  321.81   11.86
  -6  -2   1  157.03    6.94
  -6   2   1  158.35    7.05
  -5  -2   1   44.71    3.28
  -5   2   1   48.34    3.43
  -4   2   1  636.10   17.68
  -4  -2   1  591.38   17.45
  -3  -2   1 1685.52   42.62
  -3   2   1 1602.65   42.52
  -2   2   1 1292.04   33.77
   2   2  -1 1314.86   31.20
   2   2  -1 1325.27   25.76
  -2   2   1 1305.54   31.19
  -2  -2   1 1313.10   33.77
  -1  -2   1  459.97   12.39
  -1   2   1  458.96   11.50
  -1  -2   1  474.48   11.46
  -1  -2   1  481.64   12.66
  -1   2   1  463.35   12.38
   0  -2   1  136.13    3.79
   0  -2   1  132.67    4.00
   0   2   1  137.89    3.78
   0   2   1  142.81    3.84
   0  -2  -1  129.82    3.97
   1   2   1 1148.20   27.56
  -1   2  -1 1144.06   22.82
  -1   2  -1 1170.43   27.65
  -2   2  -1 2750.92   53.43
  -2  -2  -1 2646.76   69.03
  -2   2  -1 2738.57   69.28
  -2   2  -1 2731.32   64.71
   2   2   1 2838.55   64.69
  -3   2  -1  502.11   14.06
   3   2   1  498.23   12.19
  -3   2  -1  488.51   12.36
  -3  -2  -1  492.21   13.80
  -4   2  -1  166.46    6.13
  -4  -2  -1  154.34    5.88
  -5   2  -1  182.96    7.15
  -5  -2  -1  177.64    6.95
  -6  -2  -1  173.32    7.24
  -6   2  -1  173.56    7.51
  -7   2  -1  191.98    8.46
  -7  -2  -1  182.68    8.19
  -7   3   1   24.72    3.43
  -7  -3   1   24.02    3.30
  -6  -3   1   61.24    4.21
  -6   3   1   68.41    4.36
  -5  -3   1  505.11   15.38
  -5   3   1  505.02   15.48
  -4   3   1  106.41    4.71
  -4  -3   1  112.11    4.75
  -3   3   1    1.62    1.01
  -3   3   1    1.60    0.55
  -3  -3   1    2.90    1.02
  -2  -3   1  589.37   16.43
  -2   3   1  629.27   16.54
   2   3  -1  612.33   14.89
  -2   3   1  625.31   15.00
  -1  -3   1 5465.56  142.06
  -1   3   1 5390.56  137.47
   1   3  -1 5409.88  128.62
  -1   3   1 5323.53  129.08
  -1  -3   1 5323.47  137.00
   1   3  -1 5462.55  106.31
   0   3  -1 1485.17   27.83
   0  -3   1 1395.91   35.79
   0   3  -1 1461.44   33.70
   0  -3  -1 1381.45   37.30
   0   3   1 1344.26   33.58
   0   3   1 1403.18   36.08
  -1   3  -1   76.20    2.71
   1   3   1   77.91    2.63
  -1  -3  -1   89.59    2.61
  -1   3  -1   78.43    2.25
  -1  -3  -1   92.62    3.12
  -2   3  -1  341.13    9.42
   2   3   1  317.64    8.22
  -2  -3  -1  302.92    8.94
  -2   3  -1  330.39    8.41
  -3   3  -1 1332.37   32.13
   3   3   1 1392.58   31.93
  -3  -3  -1 1331.22   34.72
  -3   3  -1 1297.23   35.00
  -4  -3  -1  142.61    5.63
  -4   3  -1  166.71    6.15
  -5  -3  -1  315.01   10.25
  -5   3  -1  296.17   10.35
  -6  -3  -1  193.10    7.79
  -6   3  -1  186.28    7.99
  -7   3  -1  173.32    7.97
  -7  -3  -1  163.51    7.54
  -7  -4   1    3.52    1.92
  -7  -4   1    5.71    2.10
  -7   4   1    2.48    2.21
  -6  -4   1  268.80    9.96
  -6   4   1  273.12   10.19
  -5  -4   1   24.65    2.65
  -5   4   1   28.59    2.84
  -4   4   1  760.00   21.62
  -4  -4   1  790.95   21.62
  -3   4   1   48.50    2.80
  -3  -4   1   52.26    2.73
  -3   4   1   46.82    1.89
  -2   4   1 1850.40   45.00
  -2  -4   1 1876.89   48.35
   2   4  -1 1926.99   45.01
  -2  -4   1 1920.16   50.21
  -2   4   1 1917.55   48.44
  -1   4   1  586.78   15.24
   1   4  -1  579.46   14.28
  -1   4   1  583.92   14.33
  -1  -4   1  578.88   15.72
  -1  -4   1  570.41   15.30
   0   4   1  309.69    8.47
   0   4  -1  341.28    8.58
   0  -4   1  341.89    9.05
   0  -4  -1  333.31    9.36
   0   4   1  339.05    8.78
  -1  -4  -1   16.84    1.45
  -1   4  -1   16.06    1.21
   1   4   1   14.99    1.14
  -1  -4  -1   16.15    0.97
  -2   4  -1 3975.36   94.93
  -2  -4  -1 3973.30  101.09
   2   4   1 4143.46   94.84
  -2  -4  -1 4038.02  105.80
  -3   4  -1  371.76    9.68
   3   4   1  377.34    9.38
  -3   4  -1  373.25   11.07
  -3  -4  -1  364.83   10.66
  -4   4  -1   29.44    2.55
  -4  -4  -1   27.54    2.29
  -5   4  -1  132.69    5.91
  -5  -4  -1  129.52    5.57
  -6   4  -1  449.03   14.72
  -6  -4  -1  440.22   14.21
  -7  -4  -1  136.51    7.12
  -7  -4  -1  151.41    7.08
  -7   4  -1  143.46    7.28
  -7   5   1   18.45    3.13
  -7  -5   1   16.29    2.81
  -7  -5   1   19.49    3.01
  -6  -5   1   76.57    4.58
  -6   5   1   73.88    4.73
  -6  -5   1   80.37    4.78
  -5   5   1  596.04   17.86
  -5  -5   1  599.89   17.72
  -4  -5   1  168.28    6.28
  -4   5   1  166.47    6.43
  -3   5   1   50.65    2.07
  -3   5   1   52.77    2.99
  -3  -5   1   52.07    2.80
  -3  -5   1   52.61    2.81
  -2   5   1  209.16    6.53
  -2  -5   1  214.77    6.60
   2   5  -1  207.71    5.66
  -2  -5   1  212.25    6.43
  -2   5   1  201.94    5.73
  -1   5   1 3071.05   77.34
   1   5  -1 3119.48   72.64
  -1  -5   1 3089.07   80.65
  -1   5   1 2932.07   72.56
  -1  -5   1 3178.65   77.40
   0   5   1  521.29   13.82
   0  -5   1  584.64   14.75
   0  -5  -1  589.13   15.39
   0   5  -1  537.88   13.89
  -1  -5  -1   24.71    1.70
  -1  -5  -1   23.96    1.08
  -2   5  -1  305.71    7.92
  -2  -5  -1  281.10    8.99
   2   5   1  298.91    7.68
  -2  -5  -1  286.46    8.18
  -3  -5  -1 1803.98   45.90
  -3   5  -1 1784.32   46.36
  -3  -5  -1 1798.95   48.31
   3   5   1 1809.75   42.49
  -3   5  -1 1752.73   42.82
  -4   5  -1  231.96    8.22
  -4  -5  -1  242.38    7.86
  -5  -5  -1  308.89   10.19
  -5   5  -1  305.06   10.61
  -6  -5  -1  180.50    7.95
  -6  -5  -1  172.04    7.26
  -6   5  -1  180.01    7.81
  -7   6   1  236.80    9.96
  -7  -6   1  246.64    9.88
  -7  -6   1  222.52    9.42
  -6  -6   1  125.26    6.07
  -6   6   1  129.03    6.41
  -6  -6   1  136.36    6.50
  -5  -6   1   42.29    3.20
  -5  -6   1   44.99    3.39
  -5   6   1   44.85    3.38
  -4  -6   1  484.73   14.51
  -4   6   1  469.61   14.29
  -4  -6   1  473.87   14.08
  -3  -6   1 1509.22   39.42
  -3   6   1 1519.66   36.36
   3   6  -1 1483.39   36.21
  -3   6   1 1539.93   39.65
  -3  -6   1 1535.77   40.95
  -2   6   1 1397.13   36.27
  -2  -6   1 1417.57   37.64
   2   6  -1 1442.44   33.72
  -2   6   1 1415.75   33.80
  -2  -6   1 1363.78   36.17
  -1  -6   1  442.59   12.67
  -1   6   1  469.54   11.68
   1   6  -1  467.67   11.60
  -1  -6   1  442.00   12.27
  -1   6   1  464.07   12.18
   0  -6  -1  358.57   10.07
   0   6  -1  346.18    9.13
   0   6   1  343.77    9.08
  -1   6  -1 1051.26   25.31
  -1  -6  -1 1007.26   28.00
   1   6   1 1058.37   25.16
  -2   6  -1 2027.44   49.53
  -2  -6  -1 2140.00   55.39
   2   6   1 2034.42   49.26
  -2  -6  -1 2104.71   52.49
   3   6   1  550.40   13.23
  -3  -6  -1  526.77   15.72
  -3  -6  -1  513.02   14.52
  -3   6  -1  517.39   15.09
  -3   6  -1  539.92   13.67
  -4   6  -1   92.76    4.46
  -4  -6  -1   90.98    4.01
  -4  -6  -1   84.54    4.45
  -5   6  -1  167.68    7.04
  -5  -6  -1  173.28    6.62
  -5  -6  -1  167.65    7.25
  -6  -6  -1  232.77    8.75
  -6  -6  -1  227.27    9.42
  -6   6  -1  230.41    9.28
  -7  -7   1   31.77    3.46
  -7  -7   1   29.94    3.53
  -7   7   1   25.63    3.55
  -6  -7   1  537.55   17.24
  -6  -7   1  516.87   16.50
  -6   7   1  532.44   17.07
  -5  -7   1  146.72    6.38
  -5  -7   1  149.49    6.24
  -5   7   1  147.95    6.46
  -4   7   1  453.14   13.80
  -4  -7   1  454.62   13.56
  -4  -7   1  452.66   13.99
  -3  -7   1   57.97    3.30
  -3   7   1   65.54    3.36
   3   7  -1   64.50    2.50
  -3  -7   1   59.17    3.14
  -3   7   1   68.71    2.63
  -2   7   1 1110.61   29.60
  -2  -7   1 1137.63   29.56
   2   7  -1 1156.00   27.56
  -2  -7   1 1154.71   30.76
  -2   7   1 1127.50   27.63
  -1  -7   1  364.73   10.71
  -1   7   1  380.95    9.88
  -1  -7   1  363.05   10.30
  -1   7   1  378.56   10.20
   1   7  -1  390.99    9.87
   0   7   1 1645.73   40.04
   0  -7  -1 1698.76   44.48
   0   7  -1 1672.75   40.11
   1   7   1  419.07   10.91
  -1  -7  -1  431.44   12.24
  -1   7  -1  420.32   11.08
  -2   7  -1   63.12    2.67
  -2  -7  -1   57.62    3.10
  -2  -7  -1   58.41    2.36
   2   7   1   66.94    2.48
  -3   7  -1  736.42   20.51
   3   7   1  749.91   18.22
  -3   7  -1  730.97   18.68
  -3  -7  -1  743.94   21.33
  -3  -7  -1  748.06   19.82
  -4  -7  -1 1005.77   28.53
  -4   7  -1  976.44   27.46
  -4  -7  -1 1013.51   26.79
  -5   7  -1  219.53    8.48
  -5  -7  -1  219.94    8.65
  -5  -7  -1  220.50    7.88
  -6   7  -1    9.79    2.49
  -6  -7  -1    5.87    2.14
  -6  -7  -1    7.33    1.96
  -6  -8   1   23.87    3.44
  -6   8   1   24.73    3.11
  -6  -8   1   21.43    2.84
  -5  -8   1   16.74    2.31
  -5  -8   1   13.91    2.35
  -5   8   1   11.96    2.29
  -4  -8   1   10.64    2.05
  -4   8   1   13.28    2.06
  -4   8   1   16.05    1.43
  -4  -8   1   15.28    2.02
  -3   8   1 1981.62   46.56
  -3  -8   1 1947.10   49.99
  -3  -8   1 1889.52   52.06
   3   8  -1 1938.59   46.38
  -3   8   1 1957.30   50.28
  -2  -8   1  122.56    4.63
  -2   8   1  129.75    4.24
  -2   8   1  131.17    4.59
   2   8  -1  135.68    4.21
  -2  -8   1  122.64    4.43
  -1   8   1  254.65    7.18
  -1   8   1  262.87    7.28
  -1  -8   1  252.69    7.39
  -1  -8   1  249.74    7.80
   1   8  -1  254.36    7.13
   0   8   1  113.80    3.94
   0   8  -1  119.10    4.04
   0  -8  -1  130.38    4.51
   1   8   1 1894.72   45.20
  -1  -8  -1 1942.87   50.40
  -1   8  -1 1835.72   45.37
  -2   8  -1   89.83    3.41
  -2  -8  -1   88.10    3.01
  -2  -8  -1   88.74    3.85
   2   8   1   85.80    3.12
   3   8   1  356.07    9.08
  -3  -8  -1  339.84   11.04
  -3   8  -1  348.69    9.57
  -3   8  -1  319.81   10.55
  -3  -8  -1  353.31    9.95
  -4  -8  -1  372.87   12.46
  -4  -8  -1  360.23   11.21
  -4   8  -1  382.17   10.45
  -4   8  -1  390.84   12.12
  -5  -8  -1  387.20   12.01
  -5   8  -1  376.62   12.71
  -5  -8  -1  379.76   13.13
  -6  -8  -1    4.85    2.00
  -6   8  -1    3.36    1.93
  -6  -9   1  440.21   14.28
  -6  -9   1  438.30   14.88
  -6   9   1  422.11   14.55
  -5  -9   1   47.82    3.59
  -5  -9   1   50.63    3.54
  -5   9   1   42.58    3.46
  -4  -9   1  485.69   14.56
  -4  -9   1  509.25   15.36
  -4   9   1  493.92   15.04
  -4   9   1  500.47   13.02
  -3   9   1   22.97    1.74
  -3  -9   1   20.23    2.00
  -3   9   1   22.10    2.24
  -3  -9   1   19.25    2.17
   3   9  -1   21.26    1.72
  -2  -9   1  874.72   22.83
  -2   9   1  853.61   21.54
  -2   9   1  864.02   22.93
  -2  -9   1  865.33   23.84
   2   9  -1  860.15   21.48
  -1   9   1  959.35   24.41
  -1   9   1  983.31   25.48
   1   9  -1  970.53   24.36
  -1  -9   1 1004.51   26.93
  -1  -9   1 1019.94   25.67
   0  -9  -1 1307.26   35.51
   0   9  -1 1336.10   32.07
   0   9   1 1303.53   31.95
   1   9   1  289.14    8.04
  -1  -9  -1  290.36    9.04
  -1   9  -1  291.60    8.24
  -2  -9  -1   83.33    2.75
  -2   9  -1   75.15    3.21
   2   9   1   71.38    2.96
  -2  -9  -1   76.42    3.60
  -3   9  -1  269.34    8.87
  -3   9  -1  266.62    7.97
   3   9   1  266.68    7.40
  -3  -9  -1  277.35    8.06
  -4  -9  -1  832.63   22.68
  -4   9  -1  824.14   23.56
  -4   9  -1  819.24   21.24
  -4  -9  -1  861.89   24.60
  -5  -9  -1  236.30    9.37
  -5   9  -1  236.96    9.11
  -5  -9  -1  236.44    8.28
  -6   9  -1   39.02    3.79
  -6  -9  -1   43.22    3.86
  -6  10   1  134.03    6.68
  -6 -10   1  142.52    6.40
  -6 -10   1  120.28    6.55
  -5 -10   1   31.83    2.83
  -5 -10   1   29.93    3.12
  -5  10   1   32.67    3.13
  -4 -10   1  341.10   11.25
  -4 -10   1  324.79   10.56
  -4  10   1  349.12    9.46
  -4  10   1  334.58   11.01
  -3  10   1  902.35   24.42
  -3  10   1  898.97   22.49
   3  10  -1  896.03   22.27
  -3 -10   1  901.86   24.11
  -3 -10   1  884.37   25.21
  -2  10   1  621.82   16.40
  -2 -10   1  625.74   18.04
  -2 -10   1  653.75   17.22
  -2  10   1  638.99   17.36
   2  10  -1  638.05   16.33
  -1 -10   1  108.86    3.79
  -1  10   1  105.50    3.95
   1  10  -1  101.20    3.84
  -1 -10   1  108.30    4.21
  -1  10   1  100.94    3.62
   0  10  -1   64.52    2.93
   0 -10  -1   58.58    3.11
   0  10   1   61.21    2.87
  -1 -10  -1  725.24   20.47
  -1  10  -1  710.43   18.55
   1  10   1  747.73   18.43
  -2 -10  -1 1201.19   29.96
  -2 -10  -1 1169.03   32.36
   2  10   1 1178.03   28.72
  -2  10  -1 1153.41   29.10
  -3  10  -1  236.29    7.35
   3  10   1  229.54    6.74
  -3  10  -1  241.00    8.17
  -3 -10  -1  246.99    7.25
  -4 -10  -1  157.36    6.78
  -4 -10  -1  159.77    5.71
  -4  10  -1  155.48    5.47
  -4  10  -1  156.52    6.51
  -5  10  -1  234.46    9.23
  -5 -10  -1  242.46    9.44
  -6  10  -1  148.22    7.22
  -6 -10  -1  139.00    7.06
  -6 -11   1   55.71    4.44
  -6 -11   1   56.77    4.02
  -6  11   1   58.50    4.33
  -5  11   1  503.36   15.89
  -5 -11   1  502.04   15.26
  -5 -11   1  489.52   16.02
  -4 -11   1   86.31    4.23
  -4 -11   1   86.19    4.60
  -4  11   1   87.75    3.64
  -4  11   1   88.77    4.56
  -3  11   1   26.55    2.06
  -3 -11   1   24.47    2.52
   3  11  -1   27.05    2.03
  -3 -11   1   26.14    2.11
  -3  11   1   28.91    2.43
  -2  11   1  281.63    8.31
  -2 -11   1  273.07    8.99
   2  11  -1  292.58    8.29
  -2  11   1  284.77    8.60
  -2 -11   1  277.97    8.44
   1  11  -1 2199.80   53.69
  -1 -11   1 2205.04   59.46
  -1 -11   1 2180.90   56.67
  -1  11   1 2279.38   56.55
  -1  11   1 2304.26   53.84
   0 -11  -1  456.23   13.72
   0  11   1  462.04   12.51
   0  11  -1  478.48   12.58
  -1 -11  -1  100.83    4.25
  -1  11  -1   95.75    3.88
   1  11   1   98.26    3.76
  -2 -11  -1  233.76    8.30
  -2  11  -1  245.08    7.58
  -2 -11  -1  239.74    6.81
   2  11   1  268.10    7.32
   3  11   1  863.21   21.30
  -3 -11  -1  846.27   24.61
  -3 -11  -1  875.45   22.50
  -3  11  -1  854.64   21.97
  -3  11  -1  828.62   23.58
  -4 -11  -1   88.99    4.92
  -4  11  -1   98.59    4.06
  -4  11  -1   91.34    4.81
  -5 -11  -1  243.25    9.68
  -5  11  -1  252.36    9.64
  -6 -11  -1  103.21    6.01
  -6  11  -1  108.54    6.15
  -6  12   1   89.50    5.44
  -6 -12   1   88.55    4.95
  -6 -12   1   97.95    5.59
  -5 -12   1   26.38    2.75
  -5 -12   1   22.58    3.11
  -5  12   1   26.01    3.13
  -4  12   1  596.42   15.66
  -4  12   1  579.28   17.49
  -4 -12   1  583.20   17.95
  -4 -12   1  597.78   17.04
   3  12  -1   28.77    2.11
  -3 -12   1   28.50    2.20
  -3  12   1   31.28    2.23
  -3 -12   1   28.49    2.53
  -3  12   1   23.61    2.35
  -2  12   1 1460.28   36.87
  -2  12   1 1426.33   34.96
  -2 -12   1 1401.79   38.54
   2  12  -1 1402.22   34.81
  -2 -12   1 1389.31   36.62
  -1 -12   1  283.95    8.36
  -1 -12   1  283.02    9.13
  -1  12   1  284.15    8.45
  -1  12   1  282.42    8.15
   1  12  -1  277.71    8.38
   0 -12  -1  333.04   10.54
   0  12   1  332.95    8.99
   0  12  -1  347.31    9.76
   0  12   1  338.47    9.68
  -1  12  -1   29.79    2.24
   1  12   1   29.03    2.13
  -1 -12  -1   32.60    2.52
   2  12   1 2004.45   46.95
  -2  12  -1 1977.07   47.42
  -2 -12  -1 1851.11   52.45
  -3  12  -1  227.28    7.87
  -3 -12  -1  204.28    7.99
   3  12   1  225.13    6.61
  -3  12  -1  221.30    7.23
  -4  12  -1    4.57    1.85
  -4  12  -1    5.38    1.44
  -4 -12  -1    6.02    1.95
  -5 -12  -1  146.66    7.08
  -5  12  -1  150.20    7.03
  -6  12  -1  270.20   10.71
  -6 -12  -1  257.24   10.72
  -6 -13   1   43.16    3.81
  -6  13   1   32.38    3.44
  -5  13   1  582.77   18.23
  -5 -13   1  575.48   17.47
  -5 -13   1  596.86   18.62
  -4 -13   1   82.00    4.67
  -4  13   1   93.39    4.78
  -4 -13   1   90.60    4.33
  -4  13   1   90.66    4.00
  -3  13   1   26.82    2.26
  -3 -13   1   22.34    2.41
  -3  13   1   26.45    2.43
  -3 -13   1   23.02    2.08
   3  13  -1   21.66    2.12
  -2  13   1  105.61    4.36
  -2 -13   1  108.10    4.12
  -2 -13   1  108.50    4.74
  -2  13   1  105.18    4.26
   2  13  -1   99.93    4.21
  -1 -13   1 1045.54   28.43
   1  13  -1  995.70   25.78
  -1  13   1 1005.24   25.83
  -1  13   1 1018.12   26.54
  -1 -13   1 1038.80   26.76
   0  13  -1  137.01    5.11
   0  13   1  134.92    5.04
   0  13   1  141.04    4.13
   0 -13  -1  142.09    5.45
  -1  13  -1   19.75    1.97
  -1 -13  -1   18.87    2.14
   1  13   1   19.24    1.86
   2  13   1  195.40    6.31
  -2 -13  -1  193.16    7.34
  -2  13  -1  204.58    6.79
  -3  13  -1 1066.60   28.04
   3  13   1 1104.78   27.35
  -3 -13  -1 1125.17   31.37
  -3  13  -1 1122.17   30.09
  -4  13  -1  178.93    6.37
  -4 -13  -1  172.78    7.38
  -4  13  -1  177.67    7.27
  -5  13  -1  201.64    8.50
  -5 -13  -1  202.92    8.70
  -6 -13  -1   88.01    5.67
  -6  13  -1   89.56    5.60
  -6 -14   1   94.35    5.63
  -6  14   1   78.89    5.24
  -5  14   1   22.35    3.12
  -5 -14   1   22.10    2.67
  -5 -14   1   19.83    3.01
  -4 -14   1  245.85    9.11
  -4  14   1  239.01    7.81
  -4  14   1  239.84    8.86
  -3  14   1  579.62   16.68
  -3 -14   1  567.35   17.41
  -3 -14   1  561.51   16.20
   3  14  -1  594.41   15.51
  -3  14   1  572.86   15.67
  -2 -14   1  754.55   19.90
  -2 -14   1  743.31   21.31
  -2  14   1  769.57   20.17
  -2  14   1  658.33   19.20
   2  14  -1  748.55   19.26
  -1 -14   1  157.68    5.34
  -1 -14   1  158.30    6.08
   1  14  -1  158.86    5.73
  -1  14   1  153.18    5.11
   0  14   1  268.74    8.35
   0  14  -1  267.52    8.38
   0  14   1  271.33    7.42
   0 -14  -1  270.23    8.97
  -1 -14  -1  443.20   13.87
   1  14   1  436.10   12.36
  -1  14  -1  466.74   12.77
  -2 -14  -1  750.51   21.60
  -2  14  -1  739.54   19.63
   2  14   1  724.99   19.10
  -3 -14  -1  173.53    7.34
  -3  14  -1  194.18    6.78
   3  14   1  199.74    6.26
  -3  14  -1  180.23    7.02
  -4 -14  -1   27.85    3.19
  -4  14  -1   36.60    3.22
  -4  14  -1   35.74    2.76
  -5 -14  -1  150.56    7.30
  -5  14  -1  162.92    7.38
  -6  14  -1  201.81    9.00
  -6 -14  -1  201.62    9.15
  -6  15   1  279.93   11.29
  -6 -15   1  301.88   11.59
  -5  15   1  109.93    5.91
  -5 -15   1  110.64    5.96
  -4  15   1  209.47    8.04
  -4  15   1  209.32    7.16
  -4 -15   1  209.39    7.46
  -4 -15   1  199.42    8.16
  -3 -15   1   19.87    2.09
  -3  15   1   29.98    2.68
   3  15  -1   26.13    2.39
  -3  15   1   28.36    2.63
  -3 -15   1   25.84    2.94
  -2 -15   1  628.53   17.18
  -2 -15   1  607.26   18.52
   2  15  -1  627.36   16.83
  -2  15   1  635.48   17.02
  -2  15   1  621.19   17.40
  -1  15   1   79.02    3.86
   1  15  -1   76.16    3.83
  -1  15   1   83.72    3.28
  -1 -15   1   75.45    4.04
   0  15  -1  842.59   22.92
   0  15   1  843.63   22.86
   0  15   1 1001.03   22.90
   0 -15  -1  847.40   25.08
  -1  15  -1  183.51    6.61
  -1 -15  -1  188.32    7.11
   1  15   1  186.90    6.38
  -2  15  -1    7.02    1.68
  -2 -15  -1    3.37    1.70
   2  15   1    6.00    1.48
  -3 -15  -1  380.40   12.66
   3  15   1  384.81   10.75
  -3  15  -1  366.80   11.27
  -3  15  -1  369.70   11.97
  -4  15  -1  502.88   14.51
  -4  15  -1  514.14   16.05
  -4 -15  -1  513.38   16.63
  -5 -15  -1  132.34    6.80
  -5  15  -1  140.35    6.79
  -6 -15  -1   10.92    2.62
  -6  15  -1   17.77    2.92
  -6  16   1    5.45    2.31
  -6 -16   1    4.27    2.49
  -5 -16   1   29.75    3.48
  -5  16   1   26.03    3.29
  -4 -16   1    5.15    1.64
  -4  16   1    2.32    1.84
  -4  16   1    5.34    1.68
  -4 -16   1    1.78    1.91
  -3 -16   1 1005.06   29.15
  -3 -16   1  971.75   27.16
   3  16  -1 1063.05   26.11
  -3  16   1 1027.60   27.86
  -3  16   1 1013.57   26.33
  -2  16   1   65.94    3.70
  -2 -16   1   54.41    2.97
   2  16  -1   51.01    3.24
  -2  16   1   58.49    3.14
  -2 -16   1   59.61    3.72
  -1  16   1  103.90    4.55
  -1  16   1  102.68    3.83
  -1 -16   1   87.69    4.50
   1  16  -1  100.12    4.46
   0  16   1   70.75    3.74
   0  16  -1   71.06    3.77
   0  16   1   70.17    2.57
  -1 -16  -1  943.09   26.65
   1  16   1  886.32   23.81
  -1  16  -1  947.94   24.27
  -2 -16  -1    5.57    1.86
   2  16   1    7.81    1.63
  -2  16  -1    9.13    1.92
   3  16   1  181.55    6.31
  -3  16  -1  188.38    6.96
  -3  16  -1  191.56    7.27
  -3 -16  -1  188.35    7.76
  -4  16  -1  191.30    7.88
  -4  16  -1  197.36    7.13
  -4 -16  -1  185.50    8.13
  -5 -16  -1  189.56    8.57
  -5  16  -1  198.84    8.51
  -5 -17   1   64.91    4.63
  -5  17   1   61.62    4.54
  -4 -17   1  245.61    9.52
  -4  17   1  240.80    9.12
  -4  17   1  245.73    8.32
   3  17  -1   29.49    2.57
  -3 -17   1   21.41    2.84
  -3  17   1   24.94    2.64
  -3 -17   1   19.96    2.21
  -3  17   1   30.09    2.68
  -2 -17   1  531.59   14.60
  -2 -17   1  504.99   15.92
  -2  17   1  504.26   14.73
   2  17  -1  495.87   14.37
  -2  17   1  522.08   14.73
  -1 -17   1  201.62    7.42
   1  17  -1  185.49    6.82
  -1  17   1  197.14    7.05
  -1  17   1  193.87    6.27
   0  17  -1  869.52   22.39
   0  17   1  812.78   22.16
  -1  17  -1  146.14    5.78
  -1 -17  -1  131.28    6.06
   1  17   1  138.13    5.47
   2  17   1   14.89    2.10
  -2 -17  -1   12.04    2.35
  -2  17  -1   17.27    2.32
   3  17   1  152.64    5.66
  -3 -17  -1  143.65    6.72
  -3  17  -1  151.23    6.34
  -3  17  -1  149.88    6.08
  -4 -17  -1  349.45   12.79
  -4  17  -1  354.72   12.25
  -4  17  -1  360.90   11.17
  -5 -17  -1  131.71    6.91
  -5  17  -1  121.85    6.50
  -5  18   1   24.66    3.20
  -5 -18   1   27.59    3.34
  -4 -18   1  103.15    5.63
  -4  18   1  100.05    5.24
  -4  18   1   97.97    4.82
  -3  18   1  496.28   14.17
  -3 -18   1  468.72   15.51
   3  18  -1  486.51   13.78
  -3  18   1  463.87   14.52
  -2  18   1  261.40    8.62
  -2 -18   1  271.07    8.44
  -2  18   1  262.68    8.94
  -2 -18   1  263.57    9.68
   2  18  -1  265.72    8.74
  -1 -18   1   31.84    2.93
  -1  18   1   29.06    2.01
  -1  18   1   26.47    2.60
   1  18  -1   25.19    2.59
   0  18   1   75.30    4.06
   0  18  -1   73.49    4.05
  -1  18  -1  338.20   10.66
   1  18   1  328.72   10.38
  -1 -18  -1  347.34   11.74
  -2 -18  -1  301.25   11.17
   2  18   1  310.72    9.90
  -2  18  -1  335.12   10.34
  -3  18  -1  154.26    6.21
  -3 -18  -1  143.05    6.82
   3  18   1  151.31    5.84
  -3  18  -1  142.82    6.29
  -4  18  -1  123.08    5.45
  -4 -18  -1  112.78    6.30
  -4  18  -1  115.32    5.94
  -5 -18  -1  169.82    8.22
  -5  18  -1  172.40    7.95
  -5 -19   1  401.21   14.45
  -5  19   1  401.69   13.99
  -4 -19   1   80.89    5.05
  -4  19   1   72.76    4.25
  -4  19   1   80.99    4.72
  -3 -19   1   24.90    3.12
  -3  19   1   22.96    2.77
  -3  19   1   19.73    2.42
   3  19  -1   24.10    2.54
   2  19  -1   50.80    3.35
  -2 -19   1   43.69    2.80
  -2 -19   1   42.82    3.69
  -2  19   1   46.61    2.95
  -2  19   1   46.47    3.47
   1  19  -1  548.84   15.49
  -1  19   1  531.92   15.56
   0  19  -1   94.62    4.72
   0  19   1  102.76    4.85
  -1 -19  -1   36.56    3.36
  -1  19  -1   32.00    2.83
   1  19   1   29.49    2.83
  -2 -19  -1  127.40    6.31
   2  19   1  127.31    5.53
  -2  19  -1  137.76    5.85
  -3  19  -1  479.62   15.06
   3  19   1  469.93   13.88
  -3 -19  -1  496.74   16.19
  -3  19  -1  488.11   14.47
  -4  19  -1   63.06    4.34
  -4 -19  -1   60.46    4.48
  -4  19  -1   58.24    3.89
  -5  19  -1  163.58    7.81
  -5 -19  -1  167.78    8.18
  -5 -20   1   15.93    3.13
  -5  20   1   14.33    2.77
  -4 -20   1  277.38   10.86
  -4  20   1  270.35   10.12
  -4  20   1  284.58    9.60
   3  20  -1   15.91    2.30
  -3  20   1   17.98    2.35
  -3 -20   1   19.02    2.89
  -3  20   1   16.77    2.53
  -2  20   1  521.59   16.58
   2  20  -1  628.84   16.87
  -2 -20   1  591.10   18.48
  -2  20   1  610.10   17.00
  -1  20   1   96.40    4.90
   1  20  -1   86.34    4.56
   0  20  -1  207.82    7.59
   0  20   1  194.28    7.47
   1  20   1   21.24    2.56
  -1 -20  -1   21.96    2.91
  -1  20  -1   23.83    2.74
  -2  20  -1  720.96   19.65
  -2 -20  -1  703.05   21.68
   2  20   1  674.98   19.24
   3  20   1  101.29    4.77
  -3 -20  -1   90.76    5.56
  -3  20  -1   97.78    5.02
  -3  20  -1   99.77    5.13
  -4  20  -1   13.74    2.36
  -4 -20  -1   19.74    3.21
  -4  20  -1   14.10    2.73
  -5  20  -1  105.65    6.09
  -5 -20  -1  102.74    6.34
  -5 -21   1  312.87   12.34
  -5  21   1  312.23   11.81
  -4 -21   1   26.28    3.53
  -4  21   1   19.26    2.84
  -4  21   1   21.99    2.81
   3  21  -1    4.78    1.75
  -3  21   1    5.12    1.73
  -3  21   1    5.25    2.09
  -3 -21   1    7.79    2.43
  -2  21   1   69.24    4.34
   2  21  -1   70.42    4.20
  -2 -21   1   75.25    4.72
   1  21  -1  530.20   15.76
  -1  21   1  558.67   16.08
   0  21   1  111.35    5.36
   0  21  -1  108.63    5.26
   1  21   1   69.36    4.02
  -1 -21  -1   61.78    4.32
  -1  21  -1   64.52    3.98
  -2 -21  -1   81.62    5.14
   2  21   1   75.91    4.31
  -2  21  -1   78.68    4.53
  -3 -21  -1  412.26   14.53
  -3  21  -1  407.34   12.86
   3  21   1  390.56   12.33
  -3  21  -1  407.28   13.26
  -4  21  -1   75.05    4.50
  -4 -21  -1   79.99    5.34
  -4  21  -1   73.27    4.80
  -4 -22   1  142.19    7.43
  -4  22   1  155.19    6.87
  -4  22   1  138.67    6.42
  -3  22   1  211.08    8.04
  -3 -22   1  193.33    8.78
   3  22  -1  207.01    7.74
  -2  22   1  320.60   10.87
  -2 -22   1  319.25   11.65
   2  22  -1  315.22   10.53
   1  22  -1   65.06    4.02
  -1  22   1   66.21    4.24
   0  22   1  150.62    6.49
   0  22  -1  142.53    6.32
  -1 -22  -1  188.68    8.19
   1  22   1  203.98    7.60
  -1  22  -1  192.09    7.63
  -2 -22  -1  315.56   12.02
  -2  22  -1  323.65   10.84
   2  22   1  317.17   10.59
  -3 -22  -1   41.38    4.20
   3  22   1   49.91    3.63
  -3  22  -1   51.18    3.86
  -3  22  -1   51.68    3.73
  -4 -22  -1   14.81    3.01
  -4  22  -1   13.12    2.71
  -4  22  -1   13.69    2.49
  -4 -23   1  112.14    6.59
  -4  23   1  122.43    5.95
  -3 -23   1    8.16    2.63
   3  23  -1   10.89    2.29
  -3  23   1    6.32    2.05
  -2 -23   1  193.63    8.19
  -2  23   1  194.66    7.77
   2  23  -1  179.47    7.36
   1  23  -1   70.51    4.41
  -1  23   1   83.74    4.83
   0  23   1  326.57   10.91
   0  23  -1  312.89   10.75
  -1  23  -1   94.86    5.09
   1  23   1   93.30    4.94
  -1 -23  -1   87.48    5.32
  -2 -23  -1    8.83    2.79
   2  23   1   12.78    2.38
  -2  23  -1   15.40    2.57
  -2  23  -1   11.99    2.19
  -3  23  -1  117.72    5.75
  -3 -23  -1  109.11    6.40
  -3  23  -1  107.33    5.65
   3  23   1  113.85    5.54
  -4 -23  -1  244.32   10.65
  -4  23  -1  231.99    8.93
  -4  23  -1  246.17    9.74
  -4  24   1    4.14    2.24
  -4 -24   1    6.04    2.56
  -3 -24   1  414.81   15.15
  -3  24   1  428.49   13.66
   3  24  -1  432.14   13.45
   2  24  -1   13.34    2.46
  -2 -24   1   19.32    3.10
  -2  24   1   14.19    2.69
   1  24  -1   32.10    3.37
  -1  24   1   33.71    3.35
   0  24   1   39.79    3.51
   0  24  -1   33.16    3.31
  -1 -24  -1  313.42   12.08
  -1  24  -1  336.03   11.43
   1  24   1  348.22   11.38
  -2  24  -1    7.29    1.83
   2  24   1    4.95    2.08
  -2 -24  -1    3.57    2.28
  -2  24  -1    5.65    2.03
  -3  24  -1   94.48    5.27
  -3 -24  -1   94.62    5.93
  -3  24  -1   93.27    5.11
   3  24   1   95.58    5.15
  -4 -24  -1  142.40    7.65
  -4  24  -1  123.33    6.25
  -4  24  -1  136.23    6.76
  -3 -25   1   11.50    2.95
   3  25  -1    6.28    2.06
  -3  25   1    9.96    2.47
  -2  25   1  175.13    7.45
   2  25  -1  161.17    7.09
   1  25  -1   46.03    3.78
  -1  25   1   51.13    3.95
   0  25   1  353.28   11.73
   0  25  -1  333.47   11.64
   1  25   1   46.65    3.85
  -1  25  -1   47.41    3.83
  -2 -25  -1   26.87    3.52
  -2  25  -1   24.54    2.84
   2  25   1   27.95    3.31
  -2  25  -1   27.37    3.32
  -3  25  -1   66.36    4.22
  -3  25  -1   68.61    4.57
  -3 -25  -1   57.90    4.95
   3  25   1   66.23    4.43
  -3  26   1  285.53   10.66
  -3 -26   1  294.04   11.86
   3  26  -1  301.39   10.55
   2  26  -1   95.82    5.34
  -2  26   1  103.22    5.64
  -1  26   1    7.62    2.52
   1  26  -1    9.90    2.36
   0  26  -1   54.17    4.12
   0  26   1   60.23    4.21
  -1  26  -1  150.51    7.04
   1  26   1  152.09    6.91
  -2  26  -1   99.84    5.68
   2  26   1  110.46    5.76
  -2 -26  -1  106.83    6.27
  -3  26  -1  104.64    5.79
  -3 -26  -1  110.27    6.64
   3  26   1  106.14    5.65
  -3  26  -1  103.25    5.47
  -3 -27   1   12.70    2.99
  -3  27   1    9.99    2.63
   2  27  -1   16.15    2.89
  -2  27   1   15.48    2.89
  -1  27   1  181.57    7.77
   1  27  -1  170.54    7.52
   0  27   1   45.06    3.78
   0  27  -1   43.84    3.76
   1  27   1   17.99    2.93
  -1  27  -1   17.61    3.05
   2  27   1   67.74    4.57
  -2 -27  -1   65.48    4.88
  -2  27  -1   59.47    4.54
   2  28  -1  173.34    7.62
  -2  28   1  164.53    7.66
  -1  28   1   18.84    3.17
   1  28  -1   28.13    3.36
   0  28   1   79.10    5.03
   0  28  -1   84.36    5.15
  -1  28  -1   20.62    3.22
   1  28   1   19.04    3.04
   2  28   1  241.62    9.35
  -2 -28  -1  222.55   10.12
  -2  28  -1  230.69    9.37
  -1  29   1  256.75   10.28
   1  29  -1  280.21   10.44
   0  29  -1   65.55    4.62
   0  29   1   68.56    4.65
   1  29   1   51.87    4.34
  -1  29  -1   56.33    4.41
  -7   0   2    6.53    2.46
  -6   0   2  605.61   18.77
  -5   0   2  134.11    6.01
  -4   0   2   88.05    4.29
  -3   0   2  177.88    6.23
  -3   0   2  175.24    5.03
  -2   0   2 3175.15   74.90
  -2   0   2 3171.58   80.23
  -1   0   2  947.83   24.78
  -1   0   2  960.96   23.27
   0   0   2 1104.93   26.81
   0   0   2 1107.05   28.35
   1   0   2 1485.12   35.69
   2   0   2  560.09   14.20
  -3   0  -2   57.96    2.89
  -4   0  -2  358.76   11.16
  -5   0  -2  491.97   15.07
  -6   0  -2   43.77    3.55
  -7  -1   2  216.67    9.27
  -7   1   2  216.67    9.36
  -6   1   2   14.15    2.51
  -6  -1   2   11.68    2.41
  -5   1   2  156.97    6.65
  -5  -1   2  158.00    6.62
  -4   1   2  273.87    9.45
  -4  -1   2  298.26    9.55
  -3   1   2 1074.98   25.30
  -3  -1   2 1049.97   25.23
  -3  -1   2 1015.74   27.82
  -3   1   2 1036.15   27.89
  -2  -1   2  176.92    5.14
  -2   1   2  179.58    5.87
  -2   1   2  176.89    5.14
  -2  -1   2  184.31    5.90
  -1  -1   2  104.85    3.61
  -1   1   2   95.13    3.28
  -1  -1   2   95.94    3.27
  -1   1   2   97.44    3.47
   0  -1   2  386.01   10.19
   0   1   2  371.38   10.01
   0  -1  -2  384.62   10.14
   0   1   2  356.29    9.62
   0  -1   2  350.20    9.64
   1   1   2 2720.32   64.48
   1  -1   2 2721.62   64.48
   2  -1   2  433.36   11.25
   2   1   2  428.67   11.21
   3   1   2  127.66    4.21
  -3   1  -2  127.29    3.50
  -3   1  -2  127.70    4.24
  -3  -1  -2  131.91    4.78
  -3   1  -2  130.87    4.90
  -4  -1  -2  128.88    5.25
  -4   1  -2  129.60    5.34
  -5   1  -2  533.96   16.17
  -5  -1  -2  531.72   16.05
  -6   1  -2  145.85    6.73
  -6  -1  -2  144.90    6.62
  -7   2   2  104.49    6.07
  -7  -2   2   95.38    5.75
  -6   2   2  325.49   11.77
  -6  -2   2  332.76   11.70
  -5  -2   2  343.59   11.36
  -5   2   2  331.53   11.32
  -4  -2   2  138.00    5.66
  -3  -2   2  168.32    5.96
  -3   2   2  161.68    4.75
  -3   2   2  166.34    5.95
  -2  -2   2 1103.44   26.00
  -2   2   2 1094.98   26.01
  -2  -2   2 1008.78   28.03
  -2   2   2 1084.21   28.10
  -1  -2   2 1237.44   29.29
  -1  -2   2 1188.63   31.23
  -1   2   2 1205.67   29.27
  -1   2   2 1220.64   31.16
   0   2   2 1133.89   28.18
   0  -2   2 1194.83   30.00
   0  -2  -2 1170.03   30.88
   0   2   2 1180.47   29.73
   0  -2   2 1143.07   28.20
   1   2   2 1692.41   40.69
  -1  -2  -2 1677.70   45.03
   1  -2   2 1733.11   40.77
   2   2   2  936.80   23.00
  -3   2  -2 1057.41   28.47
   3   2   2 1090.61   26.13
  -3   2  -2 1076.82   21.72
  -3   2  -2 1085.49   26.31
  -3  -2  -2 1041.73   28.17
  -4  -2  -2  622.50   17.46
  -4   2  -2  606.00   17.66
  -5   2  -2  418.70   13.41
  -5  -2  -2  422.43   13.17
  -6  -2  -2  277.82   10.16
  -6   2  -2  283.69   10.46
  -7   3   2   63.61    4.75
  -7  -3   2   69.49    4.54
  -7  -3   2   66.65    4.77
  -6   3   2    6.68    2.15
  -6  -3   2    2.69    1.77
  -5  -3   2   16.34    2.38
  -5   3   2   17.21    2.38
  -4  -3   2 1457.79   38.05
  -4   3   2 1398.61   38.02
   3   3  -2  148.74    4.34
  -3   3   2  146.49    4.38
   3   3  -2  145.71    3.59
  -3  -3   2  138.99    5.39
  -3   3   2  145.28    5.43
  -2  -3   2  397.45   11.54
  -2   3   2  401.92   10.48
  -2   3   2  395.47   11.46
  -2  -3   2  418.69   10.47
  -2  -3   2  410.89   11.29
  -1   3   2  318.82    8.49
  -1  -3   2  321.71    9.09
  -1   3   2  315.03    8.87
  -1  -3   2  312.43    8.44
   0  -3  -2 1060.15   29.12
   0  -3   2 1109.13   26.67
   0   3   2 1129.36   26.70
   0  -3   2 1088.99   28.30
   0   3   2 1093.37   27.95
   1  -3   2  517.38   13.38
  -1  -3  -2  518.98   14.60
   1   3   2  534.88   13.34
   2   3   2  920.84   22.74
  -2  -3  -2  925.38   24.10
  -2   3  -2  923.49   22.87
  -2   3  -2  931.74   18.91
  -3   3  -2  681.55   18.60
   3   3   2  663.22   16.72
  -3   3  -2  658.36   16.91
  -3  -3  -2  664.93   18.12
  -4   3  -2  168.16    6.58
  -4  -3  -2  175.63    6.27
  -5  -3  -2  196.93    7.29
  -5   3  -2  180.50    7.46
  -6   3  -2  173.85    7.74
  -6  -3  -2  189.15    7.61
  -7  -4   2  213.66    9.17
  -7  -4   2  218.89    9.01
  -7   4   2  215.62    9.45
  -6  -4   2   13.88    2.45
  -6  -4   2   12.72    2.15
  -6   4   2    8.97    2.24
  -5  -4   2  601.71   18.13
  -5   4   2  610.48   18.30
  -4   4   2  266.54    8.92
  -4  -4   2  247.79    8.71
  -3  -4   2  523.76   14.86
  -3   4   2  523.35   14.97
  -3  -4   2  510.94   14.85
  -3   4   2  523.84   13.25
   3   4  -2  526.78   13.15
  -2  -4   2   34.43    2.16
  -2  -4   2   28.31    1.77
  -2   4   2   40.60    2.24
   2   4  -2   36.64    1.52
   2   4  -2   37.46    1.86
  -2   4   2   36.97    1.91
  -1   4   2 2341.82   59.91
  -1   4   2 2409.54   56.47
  -1  -4   2 2371.49   60.18
   0   4   2  460.33   12.55
   0  -4   2  508.83   13.41
   0   4   2  498.42   12.89
   0  -4  -2  500.86   13.57
  -1  -4  -2  122.68    4.22
  -1   4  -2  120.72    3.33
  -1   4  -2  115.31    3.99
   1   4   2  119.46    3.96
  -2  -4  -2  324.40    9.67
   2   4   2  302.45    8.41
  -2   4  -2  300.77    8.58
  -2   4  -2  310.83    7.13
  -2  -4  -2  318.33    8.76
  -3   4  -2 1125.49   27.04
  -3  -4  -2 1104.90   28.78
  -3   4  -2 1028.70   29.28
   3   4   2 1130.65   26.80
  -4   4  -2  237.20    8.14
  -4  -4  -2  216.73    7.51
  -5   4  -2   58.52    3.94
  -5  -4  -2   59.62    3.60
  -6  -4  -2  365.16   13.53
  -6   4  -2  368.15   13.00
  -6  -4  -2  392.01   12.63
  -7  -5   2   76.34    5.15
  -7   5   2   97.49    5.82
  -6  -5   2    3.40    1.91
  -6   5   2    2.62    1.69
  -6  -5   2    5.81    1.77
  -5  -5   2   23.33    2.67
  -5   5   2   25.79    2.79
  -5  -5   2   29.08    2.78
  -4  -5   2 1440.48   39.63
  -4   5   2 1465.08   38.83
  -4  -5   2 1462.18   38.78
  -3  -5   2  147.18    5.17
  -3  -5   2  146.96    5.40
   3   5  -2  137.18    4.33
  -3   5   2  143.10    5.40
  -3   5   2  136.34    4.41
   2   5  -2  401.98   10.69
  -2   5   2  414.46   11.67
   2   5  -2  423.39    8.90
  -2  -5   2  401.42   11.74
  -2  -5   2  415.55   11.58
  -2   5   2  408.62   10.76
   1   5  -2  388.42   10.56
  -1   5   2  404.58   10.59
  -1  -5   2  394.70   11.12
   1   5  -2  406.53    8.78
  -1  -5   2  418.36   11.35
  -1   5   2  402.28   10.97
   0  -5   2 1176.65   30.03
   0   5  -2 1150.06   28.30
   0   5  -2 1102.55   23.33
   0  -5  -2 1181.48   31.01
   0   5   2 1177.96   29.46
   0   5   2 1166.87   28.23
  -1   5  -2  590.87   15.26
  -1  -5  -2  603.08   16.64
  -1   5  -2  595.27   12.62
   1   5   2  592.96   15.11
  -2  -5  -2  669.12   18.88
  -2  -5  -2  634.58   17.41
  -2   5  -2  680.35   16.98
   2   5   2  673.95   16.72
  -3  -5  -2  454.68   12.75
  -3  -5  -2  454.45   13.93
  -3   5  -2  453.39   12.13
   3   5   2  457.88   11.86
  -3   5  -2  455.32   13.46
  -4  -5  -2   80.56    3.76
  -4  -5  -2   77.87    4.36
  -4   5  -2   80.46    4.24
  -5  -5  -2  123.11    5.40
  -5  -5  -2  122.71    6.07
  -5   5  -2  127.66    5.94
  -6   5  -2  158.68    7.21
  -6  -5  -2  145.26    7.30
  -6   6   2  240.80    9.52
  -6  -6   2  228.33    9.24
  -6  -6   2  242.41    9.17
  -5  -6   2  266.72    9.63
  -5  -6   2  272.28    9.49
  -5   6   2  267.03    9.74
  -4  -6   2   68.81    3.87
  -4   6   2   80.98    4.18
  -4  -6   2   76.75    4.01
  -3  -6   2  344.17   10.54
  -3   6   2  343.48    9.29
  -3  -6   2  350.39   10.40
  -3   6   2  331.33   10.52
   3   6  -2  355.01    9.20
  -2  -6   2 1102.26   28.60
  -2  -6   2 1098.37   29.13
   2   6  -2 1078.02   26.51
  -2   6   2 1095.34   28.49
  -2   6   2 1058.27   26.53
  -1  -6   2 1681.02   45.77
  -1  -6   2 1729.95   44.37
   1   6  -2 1804.83   41.73
  -1   6   2 1730.08   44.00
   1   6  -2 1728.76   34.40
  -1   6   2 1724.60   41.62
   0   6   2  659.72   17.50
   0   6  -2  683.67   17.29
   0   6   2  677.75   17.13
   0  -6   2  710.93   18.31
   0  -6  -2  674.33   18.77
   0   6  -2  682.72   14.28
  -1   6  -2  781.87   19.94
  -1   6  -2  820.51   16.53
  -1  -6  -2  784.35   21.87
   1   6   2  793.13   19.80
  -2   6  -2  769.84   19.91
  -2  -6  -2  782.14   20.53
  -2  -6  -2  805.74   22.27
   2   6   2  800.78   19.74
  -3  -6  -2  759.70   21.61
  -3  -6  -2  727.50   19.93
  -3   6  -2  743.75   19.06
  -3   6  -2  753.77   20.88
   3   6   2  757.25   18.70
  -4   6  -2  479.85   14.33
  -4  -6  -2  453.68   13.45
  -4  -6  -2  462.44   14.78
  -5  -6  -2  444.16   14.85
  -5  -6  -2  449.65   13.59
  -5   6  -2  435.41   14.31
  -6  -6  -2  245.31   10.16
  -6   6  -2  249.32    9.86
  -6  -7   2   10.55    2.32
  -6   7   2   10.29    2.36
  -6  -7   2   10.86    2.20
  -5  -7   2  128.82    5.68
  -5   7   2  109.62    5.54
  -5  -7   2  114.29    5.54
  -4  -7   2  212.31    7.65
  -4  -7   2  211.63    7.60
  -4   7   2  214.85    7.80
  -3   7   2  759.33   20.64
  -3  -7   2  726.69   20.58
  -3  -7   2  749.30   20.89
  -3   7   2  731.67   18.71
   3   7  -2  765.65   18.66
   2   7  -2   87.61    3.28
  -2   7   2   89.75    3.65
  -2   7   2   91.16    3.37
  -2  -7   2   86.04    3.39
  -2  -7   2   91.59    3.74
  -1   7   2   82.16    3.01
  -1  -7   2   87.78    3.44
  -1   7   2   78.49    3.16
  -1  -7   2   82.81    3.14
   1   7  -2   82.85    3.24
   0   7   2  256.77    6.94
   0   7   2  247.45    7.31
   0   7  -2  247.35    7.41
   0  -7   2  274.01    7.82
   0  -7  -2  268.17    7.99
  -1  -7  -2 1925.19   50.71
  -1   7  -2 1858.15   45.82
   1   7   2 1928.01   45.71
   2   7   2  396.08   10.73
  -2  -7  -2  402.50   10.85
  -2  -7  -2  409.04   12.25
  -2   7  -2  403.88   11.02
  -3   7  -2   85.57    3.47
   3   7   2   91.16    3.29
  -3  -7  -2   78.13    3.30
  -3  -7  -2   74.68    4.07
  -4  -7  -2  162.53    6.91
  -4  -7  -2  175.34    6.01
  -4   7  -2  167.98    6.72
  -4   7  -2  161.98    5.53
  -5  -7  -2  502.35   16.72
  -5   7  -2  531.41   16.37
  -6  -7  -2  135.68    7.19
  -6   7  -2  150.45    7.16
  -6  -8   2  654.26   19.81
  -6   8   2  618.18   19.72
  -6  -8   2  619.63   19.33
  -5   8   2   77.86    4.60
  -5  -8   2   79.64    4.44
  -5  -8   2   82.70    4.46
  -4   8   2  116.78    5.23
  -4   8   2  112.66    4.01
  -4  -8   2  113.03    5.08
  -4  -8   2  116.09    5.00
  -3  -8   2   97.03    4.53
  -3  -8   2  112.81    4.49
  -3   8   2  119.64    4.08
  -3   8   2  120.43    4.87
   3   8  -2  118.39    4.05
   2   8  -2 1594.62   37.70
  -2   8   2 1593.61   40.19
  -2  -8   2 1474.24   40.23
  -2   8   2 1556.39   37.71
  -2  -8   2 1557.89   41.50
   1   8  -2  380.06   10.30
  -1  -8   2  373.37   10.90
  -1   8   2  366.54   10.23
  -1   8   2  378.90   10.40
  -1  -8   2  399.39   10.95
   0   8  -2  511.46   13.77
   0  -8  -2  522.07   15.00
   0   8   2  549.02   13.78
   1   8   2 1058.06   26.08
  -1   8  -2 1061.91   26.30
  -1  -8  -2 1052.53   28.91
  -2   8  -2  678.04   17.52
  -2  -8  -2  669.51   17.57
  -2  -8  -2  669.46   19.39
   2   8   2  688.03   17.22
  -3  -8  -2   20.63    1.61
   3   8   2   18.37    1.63
  -3  -8  -2   19.65    2.23
  -3   8  -2   18.82    1.73
  -4  -8  -2  358.61   12.28
  -4   8  -2  362.86   10.29
  -4   8  -2  361.52   11.78
  -5   8  -2  415.38   13.84
  -5  -8  -2  417.75   14.41
  -6   8  -2   45.76    3.97
  -6  -8  -2   40.55    4.20
  -6  -9   2    8.46    2.15
  -6  -9   2    5.47    2.24
  -5  -9   2  148.64    6.42
  -5  -9   2  155.12    6.52
  -5   9   2  148.16    6.68
  -4  -9   2  264.56    8.91
  -4  -9   2  260.35    8.95
  -4   9   2  256.19    7.56
  -4   9   2  252.62    8.97
  -3   9   2  924.28   23.44
  -3  -9   2  953.99   26.03
  -3  -9   2  919.19   25.39
   3   9  -2  951.28   23.35
  -3   9   2  940.29   25.44
   2   9  -2  214.24    6.67
  -2   9   2  226.84    7.14
  -2   9   2  215.64    6.70
  -2  -9   2  231.18    7.21
  -2  -9   2  235.94    7.38
  -1  -9   2  165.18    5.59
  -1  -9   2  170.25    5.71
   1   9  -2  168.33    5.46
  -1   9   2  167.83    5.41
  -1   9   2  171.97    5.20
   0   9   2  173.56    5.45
   0  -9  -2  165.42    5.88
   0   9  -2  170.11    5.54
   1   9   2 1570.90   38.16
  -1   9  -2 1543.10   38.40
  -1  -9  -2 1606.37   42.45
  -2  -9  -2  376.72   11.48
  -2   9  -2  355.31   10.30
   2   9   2  366.18   10.05
  -3  -9  -2   54.86    2.48
  -3   9  -2   53.18    2.81
  -3  -9  -2   54.95    3.53
   3   9   2   50.68    2.61
  -4  -9  -2  203.33    7.96
  -4   9  -2  190.25    7.61
  -4   9  -2  196.47    6.53
  -5  -9  -2  371.23   13.29
  -5   9  -2  374.19   12.81
  -6   9  -2   72.51    4.97
  -6  -9  -2   73.23    5.30
  -6 -10   2  388.99   13.41
  -6 -10   2  409.03   13.78
  -6  10   2  387.53   13.78
  -5 -10   2  228.02    8.65
  -5  10   2  233.01    8.92
  -5 -10   2  227.76    8.70
  -4  10   2  133.55    4.68
  -4  10   2  131.07    5.75
  -4 -10   2  128.59    5.51
  -4 -10   2  128.71    5.56
  -3 -10   2  154.92    5.74
  -3  10   2  147.60    5.09
  -3  10   2  151.36    5.83
   3  10  -2  151.38    5.13
  -2  10   2  626.11   16.88
  -2  10   2  615.99   16.02
   2  10  -2  617.63   15.99
  -2 -10   2  603.37   17.40
  -2 -10   2  611.46   17.05
   1  10  -2  770.44   19.45
  -1 -10   2  748.45   21.03
  -1  10   2  759.69   19.40
  -1  10   2  761.43   19.89
  -1 -10   2  761.97   20.50
   0  10   2  740.11   19.33
   0  10  -2  785.36   19.57
   0 -10  -2  756.71   21.41
  -1 -10  -2 1029.64   28.15
   1  10   2 1000.58   25.33
  -1  10  -2 1021.86   25.60
   2  10   2  569.41   14.85
  -2 -10  -2  574.46   16.88
  -2  10  -2  565.77   15.25
  -3 -10  -2  618.72   18.54
   3  10   2  615.53   15.96
  -3  10  -2  615.30   16.42
  -4 -10  -2  419.17   13.78
  -4  10  -2  411.03   13.30
  -4  10  -2  407.82   11.77
  -5  10  -2  165.73    7.44
  -5 -10  -2  171.37    7.71
  -6 -10  -2  183.15    8.63
  -6  10  -2  180.77    8.40
  -6 -11   2   14.08    2.61
  -6 -11   2   14.91    2.60
  -6  11   2   12.44    2.61
  -5 -11   2   33.15    3.07
  -5 -11   2   37.30    3.22
  -5  11   2   33.83    3.26
  -4 -11   2  784.10   22.38
  -4  11   2  755.19   21.98
  -4 -11   2  766.30   21.79
  -4  11   2  767.74   19.76
  -3  11   2  144.99    4.95
  -3 -11   2  135.68    5.34
   3  11  -2  145.95    4.92
  -3 -11   2  127.68    5.28
  -3  11   2  123.20    5.34
  -2 -11   2  260.51    8.34
  -2  11   2  255.05    7.79
  -2  11   2  262.57    8.03
  -2 -11   2  253.81    8.18
   2  11  -2  253.00    7.71
  -1  11   2  177.52    5.41
   1  11  -2  169.25    5.81
  -1 -11   2  179.75    6.03
  -1  11   2  175.20    5.82
   0  11   2  736.32   18.41
   0  11  -2  701.54   18.46
   0 -11  -2  694.02   20.21
  -1 -11  -2  250.57    8.49
  -1  11  -2  262.77    7.94
   1  11   2  254.62    7.64
  -2  11  -2  427.22   12.04
  -2 -11  -2  421.32   13.28
   2  11   2  436.91   11.71
   3  11   2  425.24   11.21
  -3 -11  -2  399.23   13.14
  -3  11  -2  393.03   11.59
  -4  11  -2  185.49    7.51
  -4  11  -2  176.21    6.40
  -4 -11  -2  191.54    7.81
  -5  11  -2  105.32    5.82
  -5 -11  -2  110.14    5.97
  -6  11  -2  193.16    8.91
  -6 -11  -2  201.99    9.19
  -6 -12   2   17.43    2.76
  -6 -12   2   15.45    2.72
  -6  12   2   16.53    2.77
  -5 -12   2  382.41   12.61
  -5  12   2  371.40   12.83
  -5 -12   2  383.63   12.80
  -4 -12   2  103.46    5.05
  -4  12   2  114.88    5.39
  -4  12   2  115.96    4.49
  -4 -12   2  109.08    5.20
  -3  12   2  360.39   11.03
  -3 -12   2  371.68   11.32
  -3 -12   2  363.64   11.05
   3  12  -2  373.31   10.24
  -3  12   2  301.47    9.98
  -2 -12   2   13.09    1.83
  -2 -12   2   14.85    1.76
  -2  12   2   19.22    1.85
  -2  12   2   18.77    1.92
   2  12  -2   19.15    1.94
  -1  12   2 1300.40   32.09
  -1 -12   2 1282.74   33.93
  -1  12   2 1308.20   33.20
   1  12  -2 1283.79   32.11
   0  12   2  297.65    8.90
   0 -12  -2  299.05    9.75
   0  12  -2  310.04    9.07
  -1  12  -2   11.64    1.57
   1  12   2   11.47    1.57
  -1 -12  -2   12.70    1.84
   2  12   2  154.96    5.29
  -2  12  -2  148.64    5.53
   3  12   2  750.41   19.20
  -3  12  -2  750.28   19.81
  -3 -12  -2  739.48   22.10
  -4 -12  -2  217.03    8.73
  -4  12  -2  216.21    8.46
  -4  12  -2  216.86    7.43
  -5  12  -2   22.78    3.21
  -5 -12  -2   28.07    3.39
  -6  12  -2  367.27   13.52
  -6 -12  -2  352.90   13.67
  -6 -13   2    7.90    2.30
  -6 -13   2    7.71    2.25
  -6  13   2    6.98    2.27
  -5  13   2   55.22    4.01
  -5 -13   2   48.85    3.81
  -5 -13   2   52.75    3.82
  -4  13   2  766.07   21.90
  -4  13   2  770.20   19.84
  -4 -13   2  726.96   21.49
  -4 -13   2  774.35   22.40
  -3  13   2  183.78    6.62
   3  13  -2  171.46    6.07
  -3 -13   2  166.65    6.58
  -3 -13   2  169.56    6.46
  -3  13   2  176.25    6.13
   2  13  -2  238.56    7.66
  -2  13   2  252.20    7.77
  -2 -13   2  246.99    8.26
  -2  13   2  242.89    7.74
  -2 -13   2  238.34    7.96
   1  13  -2  165.35    5.80
  -1  13   2  145.28    5.67
  -1 -13   2  168.70    5.89
  -1  13   2  173.93    5.22
   0  13   2  758.61   19.61
   0  13  -2  730.85   19.68
   0 -13  -2  770.20   21.67
  -1 -13  -2  211.25    7.93
   1  13   2  242.98    7.27
  -2 -13  -2  246.72    8.83
   2  13   2  248.67    7.69
   3  13   2  271.77    8.24
  -3  13  -2  265.02    8.74
  -3 -13  -2  285.63    9.99
  -4 -13  -2   68.89    4.49
  -4  13  -2   66.81    3.73
  -4  13  -2   71.10    4.41
  -5 -13  -2   38.01    3.81
  -5  13  -2   44.81    4.01
  -6  13  -2  151.33    7.69
  -6 -13  -2  143.64    7.72
  -6  14   2  213.82    9.28
  -5 -14   2  182.80    7.53
  -5  14   2  176.41    7.84
  -5 -14   2  189.52    7.77
  -4  14   2   48.79    3.56
  -4 -14   2   44.77    3.42
  -4  14   2   45.81    3.05
  -4 -14   2   45.41    3.31
  -3 -14   2  293.15    9.53
  -3  14   2  288.17    8.99
   3  14  -2  289.16    8.98
  -3 -14   2  299.33    9.86
  -3  14   2  280.87    9.49
  -2  14   2  464.05   13.33
   2  14  -2  465.47   13.07
  -2 -14   2  463.11   13.63
  -2 -14   2  483.93   14.31
  -2  14   2  452.22   13.08
  -1  14   2  932.09   23.86
  -1 -14   2  942.09   25.00
   1  14  -2  867.34   23.72
  -1  14   2  961.23   24.15
   0  14   2  235.43    7.52
   0 -14  -2  228.36    8.16
  -1 -14  -2  375.97   12.63
   1  14   2  424.47   11.54
  -1  14  -2  393.79   11.62
  -2 -14  -2  417.93   13.42
   2  14   2  424.08   11.82
  -2  14  -2  405.58   12.14
   3  14   2  355.32   10.16
  -3 -14  -2  339.89   12.02
  -3  14  -2  363.29   10.87
  -4  14  -2  270.37    8.99
  -4  14  -2  270.95   10.02
  -4 -14  -2  264.27   10.25
  -5  14  -2  185.29    8.25
  -5 -14  -2  183.71    8.50
  -6  15   2    5.67    2.31
  -5 -15   2   87.33    4.95
  -5 -15   2   75.16    4.54
  -5  15   2   83.81    5.10
  -4 -15   2  167.53    6.98
  -4  15   2  185.44    6.51
  -4 -15   2  182.51    7.36
  -4  15   2  181.90    7.30
  -3  15   2  509.50   15.08
  -3 -15   2  527.42   15.77
  -3  15   2  528.30   14.38
   3  15  -2  469.84   14.13
  -3 -15   2  506.24   15.02
  -2 -15   2   73.75    3.74
   2  15  -2   70.67    3.75
  -2 -15   2   76.07    4.18
  -2  15   2   80.47    3.94
  -2  15   2   78.02    3.62
  -1  15   2   96.11    3.53
   1  15  -2   96.77    4.34
  -1  15   2   97.36    4.38
  -1 -15   2   93.15    4.19
   0 -15  -2  132.61    5.63
   0  15   2  136.93    5.29
   0  15  -2  127.03    5.23
  -1 -15  -2  867.26   24.99
  -1  15  -2  854.23   22.68
   1  15   2  864.14   22.44
  -2  15  -2  266.19    8.78
   2  15   2  258.55    8.27
  -2 -15  -2  274.25    9.66
   3  15   2   43.64    2.78
  -3 -15  -2   40.82    3.58
  -3  15  -2   44.05    3.19
  -4  15  -2  189.19    7.06
  -4  15  -2  181.33    7.76
  -4 -15  -2  174.40    7.93
  -5  15  -2  291.33   11.32
  -5 -15  -2  306.69   11.85
  -5 -16   2   32.02    3.38
  -5 -16   2   33.49    3.19
  -5  16   2   32.61    3.50
  -4 -16   2   82.92    4.52
  -4 -16   2   90.87    4.96
  -4  16   2   84.62    4.72
  -4  16   2   90.85    4.41
  -3  16   2   38.90    3.00
  -3  16   2   44.99    3.14
  -3 -16   2   34.21    2.81
   3  16  -2   40.61    3.03
  -3 -16   2   39.03    3.28
   2  16  -2  468.15   13.44
  -2 -16   2  466.10   14.49
  -2 -16   2  464.10   13.80
  -2  16   2  464.26   13.43
  -2  16   2  465.14   13.44
   1  16  -2  121.55    5.05
  -1  16   2  117.41    5.04
   0 -16  -2  167.00    6.65
   0  16  -2  166.19    6.28
   0  16   2  171.47    6.26
   1  16   2  413.82   12.07
  -1 -16  -2  403.52   13.38
  -1  16  -2  426.78   12.40
   2  16   2  474.18   13.36
  -2 -16  -2  468.57   15.22
  -2  16  -2  480.48   13.91
  -3 -16  -2   -1.27    1.65
   3  16   2    3.68    1.36
  -3  16  -2    1.70    1.47
  -4  16  -2  261.45   10.05
  -4  16  -2  268.91    9.17
  -4 -16  -2  263.54   10.44
  -5 -16  -2  233.71   10.19
  -5  16  -2  243.59    9.96
  -5  17   2   77.98    5.06
  -5 -17   2   83.36    5.11
  -4  17   2   96.90    4.78
  -4  17   2  105.12    5.36
  -4 -17   2  103.98    5.08
  -4 -17   2  109.76    5.54
   3  17  -2  464.50   13.76
  -3  17   2  489.68   14.01
  -3 -17   2  469.70   15.15
  -3  17   2  483.47   14.44
  -3 -17   2  476.49   14.36
  -2  17   2  112.52    5.10
  -2  17   2  117.65    4.74
   2  17  -2  110.17    5.05
  -2 -17   2  115.11    5.03
  -2 -17   2  123.72    5.46
   1  17  -2  104.96    4.87
  -1  17   2  111.23    4.91
   0  17  -2   61.86    3.68
   0 -17  -2   58.22    3.83
   0  17   2   67.79    3.71
  -1  17  -2  650.28   17.73
  -1 -17  -2  610.20   19.29
   1  17   2  641.57   17.38
  -2  17  -2  174.23    6.85
   2  17   2  174.84    6.43
  -2 -17  -2  177.42    7.48
  -3  17  -2   19.92    2.54
  -3 -17  -2   12.75    2.61
   3  17   2   15.07    2.04
  -4  17  -2  181.99    7.99
  -4  17  -2  193.81    7.44
  -4 -17  -2  188.67    8.45
  -5  17  -2  236.15    9.91
  -5 -17  -2  239.69   10.37
  -5  18   2   92.13    5.44
  -5 -18   2   92.82    5.58
  -4 -18   2   81.69    4.87
  -4  18   2   79.18    4.64
  -4 -18   2   79.40    4.47
  -4  18   2   79.73    4.35
  -3  18   2  133.82    5.73
  -3  18   2  135.20    5.79
   3  18  -2  143.65    5.76
  -3 -18   2  129.69    6.16
  -3 -18   2  136.77    5.75
   2  18  -2  330.40   10.54
  -2 -18   2  330.35   10.52
  -2  18   2  321.49   10.42
  -2 -18   2  331.07   11.17
  -1  18   2  454.21   13.51
   1  18  -2  465.93   13.65
   0  18  -2  365.32   11.39
   0  18   2  361.00   11.21
  -1 -18  -2  352.46   12.36
  -1  18  -2  368.83   11.45
   1  18   2  356.30   11.02
  -2 -18  -2  257.41    9.88
   2  18   2  256.62    8.52
  -2  18  -2  255.87    8.97
   3  18   2  233.11    7.84
  -3  18  -2  225.24    8.45
  -3 -18  -2  235.54    9.42
  -4  18  -2  197.99    8.36
  -4  18  -2  189.86    7.59
  -4 -18  -2  197.22    8.87
  -5  18  -2  100.31    5.92
  -5 -18  -2   95.18    6.21
  -5 -19   2   45.98    4.01
  -5  19   2   48.19    3.90
  -4  19   2  366.70   11.70
  -4 -19   2  382.94   13.23
  -4  19   2  365.25   12.44
   3  19  -2   66.85    3.95
  -3  19   2   68.21    3.79
  -3 -19   2   63.00    3.86
  -3 -19   2   62.93    4.27
  -3  19   2   60.89    3.86
   2  19  -2  129.17    5.76
  -2 -19   2  137.08    5.62
  -2 -19   2  133.92    5.94
  -2  19   2  129.84    5.76
  -1  19   2  108.89    5.11
   1  19  -2   99.97    5.00
   0  19  -2  363.34   11.47
   0  19   2  357.11   11.30
   1  19   2  118.86    5.32
  -1  19  -2  125.32    5.59
  -1 -19  -2  109.64    5.85
  -2  19  -2  177.73    7.28
   2  19   2  181.17    6.84
  -2 -19  -2  191.11    8.15
  -3  19  -2  164.01    6.96
  -3 -19  -2  161.38    7.69
   3  19   2  170.23    6.42
  -4  19  -2   64.82    4.54
  -4 -19  -2   63.74    5.00
  -4  19  -2   73.19    4.40
  -5  19  -2   65.52    4.79
  -5 -19  -2   75.70    5.54
  -5  20   2  194.02    8.62
  -5 -20   2  214.04    9.11
  -4  20   2   46.73    3.59
  -4 -20   2   47.60    4.08
  -4  20   2   49.50    3.61
   3  20  -2  190.74    7.25
  -3  20   2  185.76    7.36
  -3 -20   2  184.73    7.98
  -3 -20   2  191.37    7.31
  -2  20   2   27.25    2.96
  -2 -20   2   29.99    3.01
   2  20  -2   25.04    2.85
  -2 -20   2   23.42    2.58
  -1  20   2  518.62   15.26
   1  20  -2  517.95   15.34
   0  20  -2  143.36    6.29
   0  20   2  142.85    6.15
  -1 -20  -2    4.26    2.16
  -1  20  -2    1.95    1.66
   1  20   2    3.40    1.71
   2  20   2   37.49    3.16
  -2 -20  -2   41.59    3.84
  -2  20  -2   41.57    3.47
  -3  20  -2  335.81   11.36
  -3 -20  -2  333.07   12.59
   3  20   2  339.88   10.73
  -4  20  -2  117.06    5.79
  -4 -20  -2  110.55    6.55
  -4  20  -2  114.20    6.11
  -4 -21   2  345.27   12.82
  -4  21   2  358.87   11.61
   3  21  -2  102.24    5.12
  -3 -21   2  105.94    5.70
  -3  21   2  101.22    5.28
  -2  21   2   86.27    4.82
   2  21  -2   92.69    4.88
  -1  21   2   48.71    3.69
   1  21  -2   55.25    3.82
   0  21  -2  322.71   10.81
   0  21   2  312.46   10.55
  -1  21  -2   52.05    3.83
  -1 -21  -2   52.70    4.10
   1  21   2   58.42    3.89
   2  21   2  103.78    5.15
  -2  21  -2  106.25    5.52
  -2 -21  -2  108.32    6.05
  -3  21  -2  181.45    7.71
  -3 -21  -2  189.08    8.58
   3  21   2  165.83    6.83
  -3  21  -2  168.87    7.36
  -4  21  -2   81.56    4.76
  -4 -21  -2   67.53    5.40
  -4  21  -2   77.27    4.94
  -4  22   2   26.56    3.15
  -4 -22   2   29.82    3.57
  -3  22   2   78.22    4.70
  -3 -22   2   86.49    5.18
   3  22  -2   75.22    4.49
   2  22  -2  155.43    6.69
  -2  22   2  148.65    6.60
   1  22  -2  306.73   10.50
  -1  22   2  298.20   10.36
   0  22   2   69.38    4.34
   0  22  -2   63.95    4.33
  -1  22  -2  152.88    6.71
  -1 -22  -2  139.98    6.97
   1  22   2  139.78    6.37
  -2  22  -2  183.99    7.67
   2  22   2  182.80    7.33
  -2 -22  -2  181.33    8.40
  -3  22  -2  182.23    7.72
  -3  22  -2  184.11    7.88
   3  22   2  173.17    7.13
  -3 -22  -2  181.26    8.72
  -4  22  -2  143.61    6.72
  -4 -22  -2  141.77    7.77
  -4  22  -2  146.96    7.09
  -4  23   2  115.45    5.85
  -4 -23   2  114.79    6.38
  -3  23   2  274.90   10.13
   3  23  -2  290.22   10.12
  -3 -23   2  293.14   11.15
  -2  23   2   45.92    3.73
   2  23  -2   43.86    3.59
  -1  23   2   59.93    4.22
   1  23  -2   64.28    4.29
   0  23   2   61.46    4.23
   0  23  -2   63.90    4.35
  -1  23  -2  316.18   11.07
  -1 -23  -2  317.42   11.82
   1  23   2  305.93   10.80
  -2 -23  -2  119.70    6.83
  -2  23  -2  127.63    6.20
   2  23   2  119.62    5.86
  -3 -23  -2   45.10    4.60
  -3  23  -2   48.36    4.00
   3  23   2   41.28    3.48
  -3  23  -2   41.22    3.82
  -4 -23  -2  101.85    6.66
  -4  23  -2  105.63    5.79
  -4  23  -2  107.95    5.92
  -4 -24   2   35.23    4.10
  -4  24   2   28.51    3.50
  -3 -24   2   28.01    3.45
  -3  24   2   27.74    3.38
   3  24  -2   24.55    3.07
   2  24  -2  232.47    8.87
  -2  24   2  229.99    8.96
   1  24  -2   48.04    3.92
  -1  24   2   54.87    4.03
   0  24  -2   93.81    5.27
   0  24   2   85.90    5.11
   1  24   2  145.45    6.77
  -1 -24  -2  156.51    7.46
  -1  24  -2  145.34    6.86
  -2 -24  -2  176.47    8.51
   2  24   2  159.95    7.11
  -2  24  -2  159.52    7.39
  -3  24  -2    1.58    1.74
  -3 -24  -2   -1.11    2.66
   3  24   2    4.70    2.00
  -3  24  -2    6.79    2.26
  -3  25   2  170.82    7.63
  -3 -25   2  184.26    8.18
   3  25  -2  171.59    7.38
  -2  25   2   37.54    3.92
   2  25  -2   40.78    3.60
  -1  25   2   53.20    4.16
   1  25  -2   47.47    3.91
   0  25   2   33.43    3.41
   0  25  -2   31.25    3.54
   1  25   2  248.22    9.35
  -1  25  -2  231.43    9.39
  -2 -25  -2   79.14    5.80
  -2  25  -2   69.83    4.87
   2  25   2   69.20    4.58
   3  25   2   13.95    2.54
  -3 -25  -2   19.36    3.78
  -3  25  -2   18.52    3.06
  -3  25  -2   19.14    2.99
  -3  26   2   53.68    4.37
  -2  26   2  180.61    7.93
   2  26  -2  176.35    7.68
  -1  26   2  193.01    8.17
   1  26  -2  181.89    7.92
   0  26   2  141.49    6.78
   0  26  -2  141.24    6.78
   1  26   2  106.98    5.79
  -1  26  -2  102.83    5.88
  -2  26  -2  105.62    6.00
  -2 -26  -2  111.04    6.79
   2  26   2  105.86    5.80
   2  27  -2   60.63    4.41
  -2  27   2   61.25    4.64
   1  27  -2   59.84    4.42
  -1  27   2   61.66    4.69
   0  27  -2  158.95    7.42
   0  27   2  154.65    7.30
  -1  27  -2   54.74    4.44
   1  27   2   51.27    4.09
  -2 -27  -2  122.22    7.17
   2  27   2  118.70    6.28
  -2  27  -2  116.26    6.42
   1  28  -2  221.30    9.09
  -1  28   2  211.64    9.09
   0  28  -2   54.94    4.36
   0  28   2   59.63    4.48
   1  28   2    2.75    2.07
  -1  28  -2    2.68    2.31
  -6   0   3   54.30    4.19
  -5   0   3  675.47   20.13
  -4   0   3    6.48    1.68
  -3   0   3  325.69   10.24
  -3   0   3  330.40    9.07
  -2   0   3  409.63   11.86
  -2   0   3  401.60   10.92
  -1   0   3  903.11   23.66
  -1   0   3  883.34   22.30
   0   0   3   17.33    1.72
   0   0   3   19.77    1.65
   1   0   3 1645.50   39.98
   2   0   3 1715.66   41.65
   3   0   3   15.85    1.75
  -3   0  -3   18.86    1.92
  -4   0  -3  237.62    8.20
  -5   0  -3  315.47   10.81
  -6   0  -3  292.46   10.71
  -6  -1   3  373.91   12.94
  -6   1   3  351.77   12.73
  -5  -1   3  113.79    5.77
  -5   1   3  131.19    5.98
  -4   1   3   55.50    3.49
  -4  -1   3   49.06    3.34
  -3   1   3  378.14    9.84
  -3  -1   3  340.86   10.93
  -3  -1   3  340.78    9.68
  -3   1   3  369.31   11.07
  -2  -1   3  865.31   23.06
  -2   1   3  839.62   22.95
  -2  -1   3  848.32   21.39
  -2   1   3  864.69   21.43
  -1  -1   3  502.13   13.33
  -1   1   3  536.64   14.09
  -1  -1   3  510.95   14.09
  -1   1   3  472.65   13.22
   0   1   3  161.79    5.32
   0  -1  -3  172.64    4.92
   0  -1   3  171.75    5.38
   0  -1   3  176.03    5.53
   0   1   3  142.04    5.21
  -1  -1  -3  770.08   20.84
   1  -1   3  745.35   19.35
   1   1   3  767.90   19.39
   2   1   3  701.56   18.38
   2  -1   3  732.61   18.47
  -3  -1  -3   46.04    2.75
   3   1   3   45.02    2.67
  -4   1  -3  189.99    7.04
  -4  -1  -3  190.00    6.98
  -5   1  -3  584.89   17.41
  -5  -1  -3  559.36   17.13
  -6   1  -3  122.16    6.20
  -6  -1  -3  131.48    6.22
  -6   2   3   76.00    4.81
  -6  -2   3   76.71    4.97
  -5  -2   3  397.05   13.09
  -5   2   3  396.24   13.09
  -4   2   3  592.50   17.50
  -4  -2   3  598.25   17.53
  -3   2   3  368.23   11.47
  -3  -2   3  386.61   11.60
  -3   2   3  360.20   10.16
  -3  -2   3  388.07   10.23
  -2  -2   3  329.05    9.18
  -2   2   3  331.52    9.20
  -2   2   3  319.96    9.89
  -2  -2   3  342.86   10.07
  -1  -2   3 1190.70   29.83
  -1  -2   3 1222.10   31.77
  -1   2   3 1208.81   29.85
  -1   2   3 1238.84   31.60
   0  -2   3  815.69   20.04
   0  -2  -3  783.90   21.21
   0  -2   3  816.99   21.14
   0   2   3  791.77   20.85
   0   2   3  745.12   19.92
   1   2   3  840.80   20.91
  -1  -2  -3  813.83   22.53
   1  -2   3  819.22   20.90
   2  -2   3  749.81   19.31
   2   2   3  760.33   19.30
  -3  -2  -3  251.30    8.07
   3   2   3  254.40    7.68
  -3   2  -3  260.23    6.45
  -4   2  -3  323.89   10.61
  -4  -2  -3  330.36   10.40
  -5  -2  -3  141.54    6.00
  -5   2  -3  141.27    6.29
  -6   2  -3  202.27    8.46
  -6  -3   3   81.96    5.05
  -6   3   3   85.09    5.11
  -5   3   3   85.20    4.74
  -5  -3   3   78.22    4.59
  -4  -3   3  186.81    6.33
  -4   3   3  168.51    6.81
  -4  -3   3  175.75    6.92
  -3   3   3  492.46   13.17
  -3  -3   3  517.86   14.85
  -3  -3   3  505.36   13.19
  -3   3   3  493.32   14.66
  -3  -3   3  506.24   14.14
  -2   3   3  291.87    8.32
  -2  -3   3  303.01    9.16
  -2   3   3  291.75    8.96
  -2  -3   3  287.85    8.31
  -1   3   3  831.38   22.14
  -1  -3   3  908.96   22.30
  -1   3   3  887.23   23.39
  -1  -3   3  922.50   23.75
   0   3   3  753.19   19.45
   0  -3  -3  777.84   20.71
   0   3   3  750.92   20.15
   0  -3   3  766.97   19.49
   0  -3   3  786.24   20.61
  -1  -3  -3  372.72   10.86
   1   3   3  370.62   10.32
   1  -3   3  373.64   10.37
   2   3   3   47.57    2.62
  -2  -3  -3   52.99    2.85
  -3   3  -3  376.03    8.85
  -3   3  -3  382.08   10.71
  -3  -3  -3  383.33   11.12
   3   3   3  365.35   10.49
  -4   3  -3  901.74   25.16
  -4  -3  -3  899.65   24.65
  -5   3  -3  100.85    5.22
  -5  -3  -3  100.99    4.85
  -6   3  -3  151.03    7.13
  -6  -3  -3  156.33    7.65
  -6   4   3   31.45    3.47
  -6  -4   3   30.06    3.26
  -5   4   3   72.73    4.40
  -5  -4   3   70.54    4.34
  -4  -4   3 1257.60   33.24
  -4  -4   3 1192.19   32.98
  -4   4   3 1197.70   32.98
  -3   4   3  302.55    9.64
  -3  -4   3  306.19    9.73
   3   4  -3  300.01    8.53
  -3   4   3  300.13    8.53
   3   4  -3  305.00    7.09
  -3  -4   3  298.63    8.96
  -2   4   3   59.60    2.95
  -2  -4   3   57.07    2.73
  -2  -4   3   58.07    3.04
  -2   4   3   55.85    2.68
  -1   4   3  675.22   18.05
  -1  -4   3  691.77   18.45
  -1  -4   3  671.66   17.29
  -1   4   3  658.38   17.24
   0   4   3 1278.91   32.12
   0  -4  -3 1283.30   34.88
   0   4   3 1297.82   33.60
   0  -4   3 1348.36   32.21
   0  -4   3 1347.05   34.20
   1  -4   3  595.37   15.35
  -1  -4  -3  575.45   16.38
   1   4   3  579.23   15.25
   2   4   3  144.47    5.01
  -2   4  -3  145.11    4.24
  -2   4  -3  144.10    5.13
  -2  -4  -3  150.09    5.52
  -3  -4  -3  652.87   18.68
  -3   4  -3  701.16   18.12
   3   4   3  706.78   17.86
  -3   4  -3  686.99   14.95
  -3  -4  -3  699.08   20.22
  -4  -4  -3  346.23   11.95
  -4  -4  -3  352.34   10.92
  -4   4  -3  359.82   11.60
  -5  -4  -3   12.12    2.43
  -5   4  -3   13.12    2.38
  -6   4  -3   65.98    4.52
  -6  -4  -3   46.99    4.35
  -6   5   3   81.05    5.07
  -6  -5   3   91.26    5.23
  -5  -5   3  105.01    5.27
  -5   5   3   92.37    5.09
  -4   5   3   90.79    4.56
  -4  -5   3   85.41    4.14
  -4  -5   3   90.09    4.58
   3   5  -3  379.25    8.64
  -3   5   3  380.58   11.63
   3   5  -3  372.69   10.39
  -3   5   3  380.93   10.40
  -3  -5   3  369.90   11.67
  -3  -5   3  394.34   11.05
  -2   5   3  177.00    5.99
   2   5  -3  175.94    4.69
  -2  -5   3  170.59    6.16
  -2   5   3  171.48    5.60
   2   5  -3  183.59    5.71
  -1   5   3  656.12   17.59
  -1   5   3  657.20   16.93
  -1  -5   3  653.57   18.03
   0   5   3  889.70   22.68
   0   5   3  894.20   22.03
   0  -5   3  864.07   23.35
   0  -5  -3  841.76   23.65
  -1   5  -3  455.25   12.49
   1   5   3  445.75   12.33
  -1   5  -3  466.51   10.38
  -1  -5  -3  462.34   13.22
  -2  -5  -3   47.80    2.93
  -2   5  -3   52.29    2.84
  -2   5  -3   51.32    2.33
   2   5   3   56.30    2.86
  -3   5  -3  447.80   12.48
  -3  -5  -3  445.60   12.71
  -3  -5  -3  438.53   13.90
   3   5   3  459.59   12.24
  -4   5  -3  881.65   24.64
  -4  -5  -3  861.23   25.51
  -4  -5  -3  866.36   23.74
  -5   5  -3  116.38    5.83
  -5  -5  -3  118.17    6.06
  -6   5  -3  203.60    8.69
  -6  -5  -3  199.77    9.07
  -6   6   3   70.60    4.70
  -6  -6   3   72.56    4.70
  -5  -6   3  418.52   13.74
  -5   6   3  421.12   13.81
  -4  -6   3  515.97   14.98
  -4   6   3  501.47   13.42
  -4  -6   3  504.96   15.45
  -4   6   3  510.64   15.41
   3   6  -3  320.24    7.54
  -3  -6   3  317.38   10.25
  -3   6   3  326.06   10.14
  -3  -6   3  318.17    9.51
  -3   6   3  324.60    9.14
   3   6  -3  317.74    9.08
  -2   6   3  285.92    8.24
   2   6  -3  282.73    6.82
  -2   6   3  288.95    8.66
  -2  -6   3  262.33    8.88
   2   6  -3  293.88    8.29
  -1   6   3  617.83   16.33
   1   6  -3  603.57   13.12
  -1  -6   3  619.52   16.89
   1   6  -3  584.98   15.81
  -1   6   3  600.51   15.81
   0  -6   3  679.96   18.63
   0   6   3  663.86   17.51
   0   6  -3  682.59   17.65
   0   6  -3  705.83   14.65
   0   6   3  680.63   17.80
   0  -6  -3  662.63   18.80
   1   6   3  869.29   22.45
  -1  -6  -3  896.73   24.57
  -1   6  -3  899.42   18.78
  -1   6  -3  897.52   22.71
  -2   6  -3  599.18   15.87
  -2  -6  -3  579.55   15.77
  -2  -6  -3  573.29   17.18
  -2   6  -3  612.74   13.15
   2   6   3  592.84   15.55
  -3   6  -3  558.64   15.40
  -3  -6  -3  584.80   17.40
  -3  -6  -3  578.11   15.76
   3   6   3  566.09   15.15
  -4  -6  -3  280.99   10.26
  -4   6  -3  288.69    9.98
  -5   6  -3  110.15    5.66
  -5  -6  -3   99.26    5.60
  -6  -6  -3  132.98    7.15
  -6   6  -3  131.34    6.79
  -6   7   3  304.13   11.49
  -6  -7   3  309.91   11.47
  -5  -7   3  166.38    7.14
  -5   7   3  159.71    7.07
  -4  -7   3   42.99    3.22
  -4   7   3   43.22    2.43
  -4   7   3   41.53    3.09
  -3   7   3  254.69    7.73
  -3   7   3  262.28    8.64
  -3  -7   3  266.72    8.03
   3   7  -3  256.04    7.69
  -3  -7   3  258.96    8.76
   2   7  -3  825.37   21.09
  -2   7   3  816.30   21.02
   2   7  -3  823.76   17.42
  -2   7   3  843.58   22.32
  -2  -7   3  829.36   22.62
  -1   7   3  361.74   10.34
  -1  -7   3  376.49   10.99
   1   7  -3  357.35   10.37
  -1   7   3  363.92   10.28
   1   7  -3  374.68    8.64
   0   7  -3  176.35    4.90
   0   7  -3  175.11    5.91
   0   7   3  174.43    5.18
   0   7   3  184.16    5.82
   0  -7  -3  160.73    5.76
  -1   7  -3  787.80   20.34
  -1   7  -3  776.46   16.80
  -1  -7  -3  793.06   21.95
   1   7   3  783.96   20.12
  -2   7  -3  436.98   13.40
  -2  -7  -3  520.29   14.89
  -2  -7  -3  495.73   13.28
   2   7   3  522.27   13.42
  -3   7  -3   72.64    3.55
  -3  -7  -3   65.35    3.92
   3   7   3   77.61    3.43
  -4   7  -3  105.64    4.48
  -4  -7  -3  108.25    5.55
  -4   7  -3  109.90    5.33
  -5  -7  -3  413.64   14.47
  -5   7  -3  410.23   13.89
  -6  -7  -3  105.27    6.39
  -6   7  -3  109.85    6.25
  -6  -8   3   66.87    4.65
  -6   8   3   67.16    4.67
  -5  -8   3  529.26   16.51
  -5   8   3  524.02   16.58
  -4   8   3   19.99    2.48
  -4   8   3   18.12    1.85
  -4  -8   3   19.39    2.41
  -3  -8   3  310.54   10.46
  -3   8   3  343.55    9.56
  -3  -8   3  339.29    9.99
   3   8  -3  327.26    9.42
  -3   8   3  330.37   10.41
  -2   8   3  452.18   13.07
  -2   8   3  469.16   12.54
   2   8  -3  466.04   12.53
  -2  -8   3  446.00   13.44
  -1   8   3  702.13   18.49
  -1   8   3  730.89   19.04
  -1  -8   3  714.77   19.72
   1   8  -3  711.98   18.62
   1   8  -3  724.29   15.44
   0   8  -3   46.00    2.24
   0  -8  -3   47.72    2.64
   0   8  -3   51.34    2.85
   0   8   3   47.95    2.72
   0   8   3   49.67    2.01
  -1   8  -3 1033.74   25.89
  -1  -8  -3 1007.97   28.06
   1   8   3 1015.18   25.63
  -2  -8  -3  781.58   25.14
  -2   8  -3  952.85   23.22
   2   8   3  962.39   22.91
   3   8   3   19.78    1.95
  -3   8  -3   21.01    2.10
  -3  -8  -3   23.17    2.56
  -4  -8  -3  141.79    6.49
  -4   8  -3  141.94    6.33
  -5   8  -3  275.53   10.39
  -5  -8  -3  273.73   10.81
  -6  -8  -3  332.55   12.94
  -6   8  -3  331.11   12.52
  -6  -9   3  290.75   10.91
  -6   9   3  279.61   10.96
  -5  -9   3   83.48    4.82
  -5   9   3   83.38    4.91
  -4   9   3   45.27    3.33
  -4  -9   3   47.81    3.45
  -4   9   3   47.21    2.78
  -3   9   3  196.35    6.93
  -3   9   3  188.98    6.27
   3   9  -3  192.50    6.25
  -3  -9   3  189.79    7.07
  -3  -9   3  186.38    6.38
  -2   9   3  700.81   19.08
   2   9  -3  746.74   19.17
  -2  -9   3  739.03   20.54
  -2   9   3  733.58   20.06
  -2  -9   3  774.28   20.43
  -1   9   3  300.89    8.76
  -1  -9   3  282.44    9.22
   1   9  -3  287.04    8.77
  -1   9   3  303.25    8.51
   0   9   3   66.40    3.24
   0   9  -3   73.22    3.46
   0  -9  -3   76.85    3.46
   0   9   3   71.24    2.50
   1   9   3  541.66   14.56
  -1   9  -3  543.85   14.78
  -1  -9  -3  539.74   15.90
   2   9   3  404.87   12.42
  -2   9  -3  500.74   13.09
  -2  -9  -3  469.51   14.07
   3   9   3   51.96    2.77
  -3  -9  -3   46.09    3.38
  -3   9  -3   49.11    3.02
  -4   9  -3  195.36    8.04
  -4  -9  -3  214.34    8.49
  -4   9  -3  209.38    7.17
  -5   9  -3  488.32   16.02
  -5  -9  -3  494.49   16.63
  -6 -10   3   58.24    4.43
  -6  10   3   62.12    4.49
  -5  10   3  218.67    8.79
  -5 -10   3  222.18    8.74
  -4 -10   3  430.91   14.00
  -4  10   3  456.36   14.14
  -4  10   3  454.85   12.46
  -3 -10   3  233.46    7.56
   3  10  -3  228.80    7.24
  -3  10   3  218.31    7.21
  -3 -10   3  227.89    8.13
  -3  10   3  232.80    7.93
  -2  10   3  191.66    6.42
   2  10  -3  194.59    6.48
  -2 -10   3  208.29    6.51
  -2  10   3  185.27    6.44
  -2 -10   3  193.88    6.95
  -1 -10   3  715.04   19.44
  -1  10   3  684.41   18.40
   1  10  -3  680.26   18.26
  -1  10   3  699.96   18.20
   0 -10  -3  450.29   13.82
   0  10   3  477.49   12.88
   0  10  -3  468.69   12.99
   1  10   3  394.63   11.37
  -1 -10  -3  400.89   12.42
  -1  10  -3  418.60   11.70
   2  10   3  494.97   13.70
  -2  10  -3  512.21   14.14
  -2 -10  -3  503.19   15.34
  -3 -10  -3  220.55    8.36
   3  10   3  216.56    6.97
  -3  10  -3  214.35    7.36
  -4  10  -3  237.48    9.06
  -4 -10  -3  237.58    9.33
  -4  10  -3  233.93    7.92
  -5  10  -3  150.73    7.08
  -5 -10  -3  143.70    7.27
  -6 -11   3   68.52    4.74
  -6  11   3   70.20    4.85
  -5 -11   3   58.92    4.12
  -5  11   3   62.20    4.27
  -4  11   3  174.60    7.25
  -4 -11   3  197.29    7.50
  -4  11   3  185.55    6.36
   3  11  -3  260.60    8.13
  -3  11   3  252.18    8.06
  -3 -11   3  262.93    8.52
  -3  11   3  254.68    8.68
  -3 -11   3  270.98    9.04
  -2  11   3  176.52    5.92
  -2  11   3  166.90    5.84
   2  11  -3  147.32    5.76
  -2 -11   3  177.34    5.91
  -2 -11   3  177.38    6.45
  -1 -11   3  464.09   13.19
  -1  11   3  427.68   12.22
   1  11  -3  436.53   12.39
  -1  11   3  423.30   12.01
   0  11   3  548.91   14.73
   0 -11  -3  530.52   16.01
   0  11  -3  550.55   14.98
  -1 -11  -3  288.84    9.54
  -1  11  -3  292.23    9.03
   1  11   3  283.02    8.72
  -2 -11  -3   60.27    3.64
  -2  11  -3   56.27    3.29
   2  11   3   58.56    3.11
  -3 -11  -3  294.71   10.42
  -3  11  -3  290.22    9.33
   3  11   3  292.62    8.79
  -4  11  -3  480.62   15.47
  -4 -11  -3  475.38   15.86
  -4  11  -3  481.65   13.86
  -5 -11  -3   93.27    5.75
  -5  11  -3   93.20    5.57
  -6  12   3   50.08    4.12
  -6 -12   3   53.76    4.20
  -5 -12   3   53.28    3.89
  -5  12   3   54.07    4.08
  -4 -12   3  907.07   26.29
  -4  12   3  961.12   24.12
  -4  12   3  931.49   26.31
   3  12  -3  250.46    8.02
  -3 -12   3  254.94    8.88
  -3  12   3  249.85    8.59
  -3  12   3  255.08    8.04
  -3 -12   3  261.24    8.57
  -2 -12   3   38.49    2.49
   2  12  -3   30.72    2.48
  -2  12   3   38.87    2.59
  -2  12   3   37.78    2.38
  -2 -12   3   37.41    2.80
  -1 -12   3  368.17   11.08
   1  12  -3  360.83   10.55
  -1  12   3  340.70    9.88
  -1  12   3  344.92   10.34
   0  12   3  764.56   19.62
   0 -12  -3  716.73   21.33
   0  12  -3  753.98   19.83
   1  12   3  232.28    7.53
  -1 -12  -3  233.68    8.26
  -2  12  -3   84.76    4.20
   2  12   3   81.39    3.86
  -2 -12  -3   98.85    4.59
  -3  12  -3  540.69   15.23
   3  12   3  531.23   14.62
  -3 -12  -3  531.82   16.88
  -4  12  -3  171.68    6.61
  -4 -12  -3  172.88    7.68
  -4  12  -3  174.48    7.57
  -5 -12  -3    9.33    2.74
  -5  12  -3    9.35    2.72
  -6  13   3   48.61    4.19
  -6 -13   3   50.52    4.24
  -5  13   3   77.42    4.79
  -5 -13   3   78.90    4.78
  -4  13   3   76.85    4.40
  -4 -13   3   75.49    4.49
  -4  13   3   77.10    3.83
  -3 -13   3  213.38    7.39
  -3  13   3  200.60    7.38
   3  13  -3  207.11    7.00
  -3 -13   3  200.22    7.63
  -3  13   3  207.89    7.05
   2  13  -3   73.87    3.78
  -2  13   3   73.72    3.45
  -2 -13   3   78.76    4.04
  -2  13   3   74.64    3.75
  -2 -13   3   79.94    3.69
   1  13  -3  374.26   10.94
  -1  13   3  338.26   10.10
  -1 -13   3  376.78   11.40
  -1  13   3  371.19   10.79
   0  13  -3  529.19   14.39
   0  13   3  525.23   14.16
   0 -13  -3  465.50   15.19
   1  13   3  288.82    8.80
  -1 -13  -3  287.71    9.73
  -1  13  -3  265.97    8.94
   2  13   3   43.09    2.85
  -2  13  -3   41.28    2.96
  -2 -13  -3   35.78    3.18
  -3 -13  -3  370.04   12.64
   3  13   3  367.09   10.80
  -3  13  -3  364.93   11.35
  -4 -13  -3  388.34   13.78
  -4  13  -3  405.35   12.27
  -4  13  -3  396.91   13.57
  -5 -13  -3  123.22    6.79
  -5  13  -3  121.09    6.64
  -5  14   3  187.15    8.11
  -5 -14   3  194.06    8.12
  -4  14   3  285.48    8.99
  -4  14   3  283.62   10.04
  -4 -14   3  280.14   10.03
  -3  14   3  158.70    6.26
  -3 -14   3  166.08    6.35
  -3  14   3  164.21    6.09
   3  14  -3  164.68    6.08
  -3 -14   3  159.23    6.57
  -2 -14   3  111.23    5.09
   2  14  -3  121.57    4.99
  -2  14   3  118.74    4.96
  -1 -14   3  272.47    9.13
  -1  14   3  268.97    8.66
   1  14  -3  272.41    8.83
   0  14   3  365.26   10.48
   0 -14  -3  328.15   11.14
   0  14  -3  334.60   10.52
  -1  14  -3  399.48   12.07
   1  14   3  411.39   11.77
  -1 -14  -3  392.94   12.98
  -2  14  -3  263.30    8.81
   2  14   3  260.27    8.37
  -2 -14  -3  257.55    9.44
  -3 -14  -3  502.07   16.25
   3  14   3  509.56   14.08
  -3  14  -3  489.70   14.58
  -4 -14  -3  166.79    7.63
  -4  14  -3  161.78    6.59
  -4  14  -3  158.01    7.37
  -5 -14  -3   96.47    6.06
  -5  14  -3   93.92    5.85
  -5 -15   3   99.31    5.56
  -5  15   3   87.57    5.27
  -4  15   3   33.98    2.73
  -4 -15   3   32.64    3.16
  -4  15   3   32.57    3.03
  -3 -15   3  161.87    6.69
   3  15  -3  170.26    6.32
  -3  15   3  163.00    6.37
  -3  15   3  168.55    6.31
  -2 -15   3  501.91   15.05
  -2  15   3  495.55   14.23
   2  15  -3  495.00   14.20
  -1 -15   3  190.66    6.98
   1  15  -3  186.91    6.83
  -1  15   3  176.64    6.66
   0  15  -3  119.58    5.20
   0  15   3  124.19    5.09
   0 -15  -3  118.23    5.36
  -1  15  -3  435.53   13.23
  -1 -15  -3  463.85   14.45
   1  15   3  441.39   12.92
  -2 -15  -3  283.27   10.18
   2  15   3  279.73    8.93
  -2  15  -3  273.70    9.34
  -3  15  -3   91.19    4.67
   3  15   3   86.72    4.13
  -3 -15  -3   80.83    4.99
  -4 -15  -3   68.24    4.88
  -4  15  -3   72.17    4.26
  -4  15  -3   71.48    4.74
  -5  15  -3  272.03   10.97
  -5 -15  -3  272.84   11.29
  -5 -16   3  294.50   10.75
  -5  16   3  272.41   10.65
  -4  16   3   15.48    2.24
  -4 -16   3   16.19    2.54
  -4  16   3   19.31    2.54
  -3 -16   3  220.12    8.18
   3  16  -3  215.32    7.62
  -3  16   3  210.60    7.59
   2  16  -3  336.45   10.77
  -2 -16   3  340.12   11.34
  -2  16   3  371.75   11.05
  -1  16   3  406.58   12.16
   1  16  -3  398.53   12.16
   0  16   3   52.77    3.39
   0 -16  -3   53.39    3.64
   0  16  -3   54.65    3.51
   1  16   3  380.70   11.42
  -1 -16  -3  360.85   12.52
  -1  16  -3  386.80   11.81
  -2  16  -3  335.72   10.87
   2  16   3  342.10   10.49
  -2 -16  -3  333.93   11.80
  -3 -16  -3   17.74    2.87
  -3  16  -3   12.38    2.27
   3  16   3   11.77    1.87
  -4 -16  -3   42.58    4.09
  -4  16  -3   48.58    3.95
  -4  16  -3   51.55    3.76
  -5 -16  -3  187.35    8.96
  -5  16  -3  179.27    8.51
  -5  17   3   97.72    5.55
  -5 -17   3   96.61    5.52
  -4  17   3   47.00    3.35
  -4  17   3   45.46    3.45
  -4 -17   3   45.15    3.56
  -3  17   3   82.21    4.31
   3  17  -3   74.95    4.22
  -3 -17   3   84.46    4.54
  -2 -17   3  470.84   14.52
   2  17  -3  467.98   13.91
  -2  17   3  474.09   13.92
   1  17  -3   90.28    4.54
  -1  17   3   85.06    4.46
   0 -17  -3   66.48    4.11
   0  17   3   70.14    4.00
   0  17  -3   71.12    4.06
   1  17   3  318.64   10.10
  -1 -17  -3  305.43   11.17
  -1  17  -3  325.85   10.47
   2  17   3  248.02    8.29
  -2  17  -3  242.90    8.78
  -2 -17  -3  238.88    9.45
  -3  17  -3   26.67    2.97
   3  17   3   27.13    2.51
  -3 -17  -3   24.37    3.15
  -4 -17  -3  111.45    6.31
  -4  17  -3  102.57    5.82
  -4  17  -3   97.01    5.26
  -5 -18   3  144.62    6.87
  -5  18   3  137.88    6.80
  -4 -18   3  250.32    9.50
  -4  18   3  250.08    8.77
   3  18  -3  106.19    5.07
  -3 -18   3  103.46    5.19
  -3  18   3   98.80    5.02
  -2  18   3  118.06    5.38
   2  18  -3  114.45    5.31
  -2 -18   3  113.13    5.38
   1  18  -3  211.14    7.87
  -1  18   3  212.51    7.73
   0  18  -3  194.44    7.49
   0  18   3  195.78    7.39
  -1 -18  -3  207.24    8.45
  -1  18  -3  207.01    7.82
   1  18   3  196.08    7.41
   2  18   3  238.77    8.26
  -2 -18  -3  234.00    9.53
  -2  18  -3  240.16    8.78
   3  18   3  228.88    7.96
  -3 -18  -3  227.73    9.47
  -3  18  -3  223.50    8.55
  -4  18  -3  142.47    6.59
  -4  18  -3  141.22    7.07
  -4 -18  -3  142.79    7.54
  -5 -19   3   57.99    4.34
  -4  19   3   70.38    4.29
  -4 -19   3   72.76    4.65
  -3  19   3   86.42    4.74
  -3 -19   3   88.83    4.89
   3  19  -3   92.04    4.82
  -2  19   3   68.93    4.09
   2  19  -3   63.97    4.02
  -2 -19   3   62.67    4.01
  -1  19   3  142.02    6.05
   1  19  -3  135.41    6.05
   0  19   3  290.34   10.04
   0  19  -3  322.58   10.51
  -1  19  -3  164.00    6.92
  -1 -19  -3  169.28    7.53
   1  19   3  162.98    6.63
   2  19   3   38.24    3.17
  -2  19  -3   40.13    3.45
  -2 -19  -3   43.11    3.92
   3  19   3  203.72    7.55
  -3 -19  -3  204.58    8.99
  -3  19  -3  208.16    8.32
  -4 -19  -3  246.43   10.57
  -4  19  -3  240.76    9.33
  -4  19  -3  246.67   10.05
  -4  20   3  476.00   14.31
  -4 -20   3  448.17   14.95
  -3 -20   3  114.53    5.83
   3  20  -3  121.93    5.78
  -3  20   3  135.62    6.04
  -2 -20   3   16.68    2.47
  -2  20   3   12.47    2.41
   2  20  -3   13.03    2.43
   1  20  -3  144.55    6.46
  -1  20   3  156.74    6.54
   0  20  -3  319.27   10.93
   0  20   3  327.87   10.75
  -1  20  -3   97.00    5.17
  -1 -20  -3   96.76    5.56
   1  20   3   92.33    4.89
  -2  20  -3   36.26    3.39
   2  20   3   37.94    3.18
  -2 -20  -3   35.27    3.80
   3  20   3  297.90   10.00
  -3  20  -3  293.54   10.67
  -3 -20  -3  296.85   11.77
  -4  20  -3  105.68    6.05
  -4 -20  -3  108.74    6.63
  -4  20  -3  111.92    5.90
  -4  21   3   76.86    4.59
  -3 -21   3  174.67    7.35
  -3  21   3  174.26    7.21
   3  21  -3  163.92    7.10
   2  21  -3   51.44    3.91
  -2  21   3   53.87    3.87
  -1  21   3  215.65    8.34
   1  21  -3  224.51    8.59
   0  21  -3  202.16    8.14
   0  21   3  207.11    7.95
  -1  21  -3   90.59    5.18
  -1 -21  -3   97.41    5.65
   1  21   3   92.98    5.10
   2  21   3   25.19    2.92
  -2 -21  -3   21.16    3.31
  -2  21  -3   24.83    3.15
   3  21   3  181.54    7.32
  -3  21  -3  187.71    8.03
  -3 -21  -3  182.47    8.84
  -4  22   3  127.77    6.21
  -3 -22   3   77.34    4.70
   3  22  -3   74.88    4.73
  -3  22   3   82.60    4.83
  -2  22   3   51.14    3.92
   2  22  -3   52.20    4.04
  -1  22   3  184.08    7.56
   1  22  -3  176.20    7.61
   0  22  -3  147.40    6.85
   0  22   3  148.17    6.61
  -1 -22  -3  124.55    6.54
  -1  22  -3  127.80    6.35
   1  22   3  122.13    6.00
  -2 -22  -3   92.21    5.92
   2  22   3   89.39    4.97
  -2  22  -3   90.54    5.35
  -3 -22  -3  181.59    9.02
  -3  22  -3  192.30    8.32
   3  22   3  185.74    7.42
   3  23  -3  124.93    6.11
  -3  23   3  117.53    6.05
  -2  23   3  199.34    8.12
   2  23  -3  181.10    7.86
  -1  23   3   94.66    5.26
   1  23  -3   76.48    5.01
   0  23  -3   51.28    4.04
   0  23   3   54.07    3.95
  -1 -23  -3  168.40    7.89
   1  23   3  166.14    7.27
  -1  23  -3  167.57    7.58
   2  23   3  153.54    6.79
  -2  23  -3  163.47    7.50
  -2 -23  -3  142.57    7.79
   3  23   3   61.58    4.10
  -3  23  -3   64.89    4.77
  -3 -23  -3   58.88    5.13
   3  24  -3  101.34    5.55
  -3  24   3  105.20    5.71
  -2  24   3  152.29    7.14
   2  24  -3  157.76    7.28
   1  24  -3  148.21    7.05
  -1  24   3  154.21    7.10
   0  24  -3    8.42    2.57
   0  24   3    7.65    2.29
   1  24   3  172.34    7.53
  -1 -24  -3  168.59    8.09
  -1  24  -3  175.33    7.98
   2  24   3  164.37    7.27
  -2 -24  -3  179.01    8.70
  -2  24  -3  164.73    7.80
  -3  25   3   47.41    3.95
   3  25  -3   42.84    3.78
   2  25  -3  200.70    8.43
  -2  25   3  193.12    8.37
  -1  25   3   28.87    3.61
   1  25  -3   24.74    3.41
   0  25  -3   40.44    3.70
   0  25   3   39.73    3.60
  -1  25  -3  167.11    7.84
   1  25   3  145.86    7.15
  -1 -25  -3  173.70    8.12
   2  25   3  105.98    5.80
  -2 -25  -3  123.97    7.16
  -2  25  -3  122.30    6.63
  -2  26   3   81.37    5.21
   2  26  -3   74.47    5.03
   1  26  -3   76.93    5.11
  -1  26   3   69.21    4.94
   0  26   3   68.77    4.80
   0  26  -3   83.08    5.29
   1  26   3  102.17    5.84
  -1  26  -3  101.92    6.20
  -1  27   3   69.08    4.95
   1  27  -3   69.29    4.84
   0  27   3  132.44    6.70
   0  27  -3  141.45    7.09
  -6   0   4  118.00    6.25
  -5   0   4  364.68   12.49
  -4   0   4  144.67    6.30
  -3   0   4   74.67    3.50
  -3   0   4   75.56    3.98
  -2   0   4  898.74   24.35
  -2   0   4  882.98   22.81
  -1   0   4  733.20   20.04
  -1   0   4  721.10   19.03
   0   0   4    5.40    1.23
   0   0   4    5.41    1.32
  -1   0  -4  566.56   15.89
   1   0   4  565.30   15.39
   2   0   4  110.01    4.63
   3   0   4  817.42   21.39
  -4   0  -4    0.27    1.07
  -5   0  -4  309.29   10.81
  -6  -1   4   82.14    5.06
  -6   1   4   81.12    5.06
  -5   1   4  340.29   12.16
  -5  -1   4  366.41   12.40
  -4   1   4  113.08    5.46
  -4  -1   4  120.04    5.54
  -3  -1   4   41.44    2.96
  -3   1   4   33.87    2.45
  -3  -1   4   43.33    2.65
  -3   1   4   36.83    2.83
  -2  -1   4  823.15   22.40
  -2   1   4  806.11   22.23
  -2  -1   4  821.65   20.91
  -2   1   4  781.39   20.84
  -1  -1   4  635.20   17.21
  -1   1   4  648.39   18.06
  -1   1   4  656.97   17.26
  -1  -1   4  661.46   18.20
   0  -1   4  184.65    6.21
   0   1   4  175.65    6.12
   0  -1   4  182.68    6.30
   0   1   4  178.09    6.19
   1  -1   4  463.54   12.92
  -1   1  -4  454.17   13.08
   1   1   4  458.73   12.92
  -1  -1  -4  461.08   13.19
   2  -1   4  673.78   18.20
  -2  -1  -4  666.32   19.51
   2   1   4  711.96   18.28
   3   1   4  287.93    9.00
   3  -1   4  287.67    9.00
  -4   1  -4   19.26    2.34
  -4  -1  -4   14.57    1.97
  -5   1  -4   54.31    3.81
  -6   2   4   74.87    4.80
  -6  -2   4   66.22    4.77
  -5   2   4  204.04    8.38
  -5  -2   4  217.45    8.63
  -4   2   4   86.42    4.58
  -4  -2   4   84.36    4.59
  -3   2   4  231.93    7.39
  -3  -2   4  236.33    7.43
  -3   2   4  240.58    8.25
  -3  -2   4  230.24    8.25
  -2  -2   4  643.85   18.04
  -2   2   4  630.98   17.81
  -2  -2   4  630.05   16.78
  -2   2   4  621.28   16.78
  -1  -2   4  593.60   15.42
  -1   2   4  586.07   15.41
  -1  -2   4  484.44   15.87
  -1   2   4  608.43   16.07
   0  -2   4  396.34   11.57
   0  -2   4  393.22   12.04
   0   2   4  411.23   11.82
   0   2   4  433.28   11.76
  -1  -2  -4  205.27    6.59
   1   2   4  202.29    6.84
   1  -2   4  199.24    6.84
   2   2   4  118.92    4.97
  -2  -2  -4  131.58    5.09
   2  -2   4  129.76    5.05
  -3   2  -4  601.37   16.46
   3   2   4  580.17   16.14
  -3  -2  -4  594.97   17.85
  -3   2  -4  594.86   13.59
  -4  -2  -4  595.75   18.56
  -4   2  -4  595.15   17.77
  -4  -2  -4  599.13   17.40
  -5   2  -4  136.38    6.44
  -5  -2  -4  144.76    6.90
  -6   3   4  206.94    8.92
  -6  -3   4  217.17    9.20
  -5   3   4   48.34    3.70
  -5  -3   4   49.59    3.82
  -4   3   4  151.00    6.37
  -4  -3   4  147.28    6.45
  -3   3   4  390.73   12.08
  -3  -3   4  389.37   10.95
  -3   3   4  376.87   10.97
  -3  -3   4  382.92   12.13
  -2  -3   4  122.04    4.93
  -2   3   4  135.77    5.21
  -2   3   4  125.61    4.91
  -2  -3   4  141.57    5.44
  -1   3   4  343.93   10.33
  -1  -3   4  345.70   10.60
  -1   3   4  341.60   10.05
  -1  -3   4  341.38   10.08
   0   3   4  505.14   13.62
   0   3   4  499.41   13.81
   0  -3  -4  494.49   13.68
   0  -3   4  450.73   14.06
   0  -3   4  503.85   13.63
   1   3   4  982.92   25.28
  -1  -3  -4  989.99   27.01
   1  -3   4  992.81   25.32
   2  -3   4  316.67    9.67
   2   3   4  319.02    9.62
  -2  -3  -4  320.96   10.23
  -3   3  -4  476.82   13.37
  -3   3  -4  456.81   10.99
   3   3   4  473.54   13.13
  -3  -3  -4  451.31   14.42
  -3  -3  -4  453.32   13.51
  -4  -3  -4  154.26    6.90
  -4   3  -4  158.91    6.59
  -5   3  -4  109.85    5.63
  -5  -3  -4  108.34    5.94
  -6   4   4   96.17    5.62
  -6  -4   4   98.14    5.83
  -5   4   4   38.10    3.40
  -5  -4   4   39.99    3.44
  -4  -4   4  130.17    5.93
  -4   4   4  124.77    5.70
  -3  -4   4  772.38   22.30
  -3   4   4  798.82   22.26
  -3   4   4  801.60   20.54
  -2  -4   4  250.64    7.75
  -2  -4   4  257.41    8.42
  -2   4   4  210.20    7.86
  -2   4   4  262.16    7.83
  -1   4   4   10.11    1.64
  -1   4   4   13.92    1.62
  -1  -4   4   10.10    1.60
  -1  -4   4    4.75    1.44
   0   4   4  842.55   22.66
   0  -4   4  900.22   24.01
   0   4   4  867.39   23.42
   0  -4   4  884.95   22.77
   0  -4  -4  916.63   24.02
   1  -4   4  259.07    8.32
  -1  -4  -4  262.54    8.27
   1   4   4  267.73    8.30
   2   4   4    8.98    1.66
  -2   4  -4    9.69    1.60
  -2   4  -4    7.27    1.18
  -2  -4  -4    8.99    1.62
  -3   4  -4   94.62    3.68
  -3  -4  -4   94.74    4.79
   3   4   4   95.96    4.36
  -3   4  -4   94.48    4.41
  -4   4  -4 1189.97   32.78
  -4  -4  -4 1185.49   34.01
  -5  -4  -4    5.34    2.16
  -5   4  -4    3.98    1.83
  -6   5   4  172.47    8.05
  -6  -5   4  179.61    8.14
  -5  -5   4   47.42    3.74
  -5   5   4   46.98    3.78
  -4   5   4  186.92    7.32
  -4  -5   4  180.59    7.39
  -3   5   4  474.78   14.38
   3   5  -4  476.77   13.20
  -3  -5   4  470.12   14.54
  -3   5   4  478.66   13.21
   3   5  -4  485.54   10.96
  -2   5   4  270.65    8.38
  -2  -5   4  271.96    9.08
  -2   5   4  273.81    8.80
  -1   5   4  382.76   10.87
  -1   5   4  349.11   10.54
  -1  -5   4  369.45   11.27
  -1  -5   4  362.47   10.66
   0  -5  -4  327.83    9.65
   0   5   4  323.93    9.50
   0  -5   4  333.83    9.81
   0   5   4  313.96    9.61
   1   5   4  578.34   15.72
  -1   5  -4  587.41   13.24
  -1   5  -4  573.01   15.93
  -1  -5  -4  572.28   16.50
  -2   5  -4  138.22    5.39
  -2   5  -4  133.54    4.41
   2   5   4  133.04    5.23
  -2  -5  -4  127.57    5.32
  -3  -5  -4  358.57   11.99
  -3   5  -4  361.78    9.12
   3   5   4  363.82   10.75
  -3   5  -4  357.97   10.98
  -4   5  -4  153.53    6.74
  -4  -5  -4  152.36    6.98
  -5   5  -4  165.64    7.30
  -5  -5  -4  157.88    7.61
  -6   6   4   98.49    5.74
  -6  -6   4   88.01    5.59
  -5  -6   4  139.75    6.64
  -5   6   4  132.23    6.44
  -4  -6   4  110.10    5.43
  -4   6   4  113.97    4.52
  -4   6   4  106.95    5.26
  -3  -6   4  262.53    9.08
   3   6  -4  254.27    8.06
  -3   6   4  253.06    8.00
  -3   6   4  253.33    8.74
   3   6  -4  257.88    6.73
  -2   6   4  549.06   15.06
  -2   6   4  559.85   15.85
   2   6  -4  551.09   15.12
  -2  -6   4  556.93   16.25
   2   6  -4  554.49   12.52
  -1   6   4  442.80   12.50
  -1   6   4  447.35   12.71
   1   6  -4  437.09   12.63
   1   6  -4  440.55   10.47
  -1  -6   4  450.51   13.35
   0   6  -4  511.02   14.44
   0   6   4  507.55   14.23
   0   6   4  523.32   14.29
   0  -6  -4  522.89   14.79
   0   6  -4  528.48   12.01
  -1  -6  -4  200.55    6.78
  -1   6  -4  194.44    5.69
   1   6   4  207.68    6.79
  -1   6  -4  191.87    6.85
  -2   6  -4   74.26    3.16
   2   6   4   74.02    3.70
  -2  -6  -4   69.71    3.74
  -2   6  -4   71.29    3.78
  -3  -6  -4  560.69   17.22
  -3   6  -4  553.37   15.72
  -3   6  -4  553.90   13.00
   3   6   4  568.87   15.49
  -4  -6  -4  475.40   15.47
  -4   6  -4  453.74   14.88
  -5   6  -4  133.66    6.67
  -5  -6  -4  142.79    7.11
  -6  -7   4   56.85    4.59
  -6   7   4   80.54    5.04
  -5  -7   4  303.28   11.23
  -5   7   4  317.45   11.37
  -4   7   4   94.90    4.08
  -4   7   4   99.91    4.95
  -4  -7   4   97.69    5.09
  -3   7   4   70.44    3.75
   3   7  -4   70.46    3.54
  -3  -7   4   61.88    3.86
   3   7  -4   58.08    2.77
  -3   7   4   67.24    3.38
  -2  -7   4  545.08   16.08
  -2   7   4  545.47   14.89
   2   7  -4  555.11   12.48
   2   7  -4  538.32   14.99
  -2   7   4  548.78   15.63
  -1   7   4  498.29   13.87
   1   7  -4  496.11   14.03
  -1   7   4  508.75   14.13
  -1  -7   4  496.63   14.83
   1   7  -4  509.26   11.66
   0   7   4  169.83    5.48
   0  -7  -4  176.84    5.94
   0   7   4  164.56    5.99
   0   7  -4  172.18    5.16
   0   7  -4  165.19    6.14
  -1  -7  -4  231.25    7.64
  -1   7  -4  228.65    7.68
   1   7   4  225.41    7.43
  -1   7  -4  219.89    6.32
   2   7   4  722.90   19.24
  -2   7  -4  721.46   16.17
  -2  -7  -4  734.13   20.99
  -2   7  -4  712.62   19.54
  -3  -7  -4  213.74    8.26
   3   7   4  222.55    7.37
  -3   7  -4  213.13    7.61
  -4   7  -4   23.24    2.89
  -4  -7  -4   21.31    2.90
  -5  -7  -4  103.02    5.98
  -5   7  -4  110.40    5.89
  -6  -8   4  143.25    7.23
  -6   8   4  143.90    7.15
  -5   8   4  257.61    9.94
  -5  -8   4  264.55   10.08
  -4   8   4   97.16    4.16
  -4  -8   4   94.89    5.05
  -4   8   4   94.47    4.94
  -3  -8   4   63.45    3.81
   3   8  -4   62.29    3.42
  -3   8   4   63.22    3.24
  -3   8   4   62.73    3.58
  -2  -8   4  535.81   15.86
   2   8  -4  535.69   12.27
  -2   8   4  526.93   14.66
   2   8  -4  523.66   14.78
  -2   8   4  546.09   15.33
  -1   8   4  657.06   18.11
   1   8  -4  660.77   14.86
  -1  -8   4  658.68   19.02
   1   8  -4  668.83   18.01
  -1   8   4  680.60   17.84
   0   8  -4   25.78    1.98
   0   8   4   28.56    1.77
   0   8   4   26.83    2.30
   0   8  -4   22.39    2.28
   0  -8  -4   33.71    2.37
  -1   8  -4  362.48    9.19
  -1   8  -4  371.85   11.16
  -1  -8  -4  368.51   11.40
   1   8   4  366.28   10.86
   2   8   4  155.90    5.79
  -2   8  -4  150.82    5.99
  -2  -8  -4  149.62    6.15
   3   8   4  628.28   17.56
  -3  -8  -4  664.74   19.82
  -3   8  -4  656.53   18.02
  -4  -8  -4    8.87    2.30
  -4   8  -4    8.65    2.10
  -5  -8  -4  319.57   12.04
  -5   8  -4  301.03   11.50
  -6  -9   4   88.89    5.54
  -6   9   4   82.29    5.26
  -5  -9   4  324.33   11.67
  -5   9   4  320.06   11.59
  -4   9   4  102.26    5.20
  -4  -9   4  100.63    5.28
  -4   9   4  103.67    4.40
   3   9  -4   53.58    3.12
  -3  -9   4   51.46    3.52
  -3   9   4   50.28    3.02
  -3   9   4   55.62    3.36
   2   9  -4  413.87   11.99
  -2   9   4  418.73   12.23
  -2   9   4  396.16   11.79
  -2  -9   4  409.82   12.79
  -1   9   4  554.40   15.11
  -1  -9   4  529.89   16.07
  -1   9   4  539.02   15.09
   1   9  -4  562.13   12.66
   1   9  -4  543.00   15.23
   0   9   4  157.07    5.87
   0  -9  -4  161.87    5.92
  -1  -9  -4  286.56    9.39
   1   9   4  281.12    8.91
  -1   9  -4  277.46    7.57
  -1   9  -4  295.44    9.29
  -2  -9  -4  682.30   20.61
  -2   9  -4  691.70   19.18
   2   9   4  737.38   18.96
   3   9   4  134.78    5.35
  -3  -9  -4  132.62    6.10
  -3   9  -4  130.81    5.62
  -4   9  -4   13.67    2.51
  -4  -9  -4   12.91    2.63
  -5   9  -4   36.68    3.55
  -5  -9  -4   38.92    3.99
  -5  10   4  191.76    8.27
  -5 -10   4  206.01    8.52
  -4 -10   4   74.56    4.54
  -4  10   4   74.50    4.36
  -4  10   4   69.07    3.56
  -3 -10   4  234.50    8.60
  -3  10   4  229.83    8.12
   3  10  -4  225.89    7.64
  -3  10   4  238.75    7.75
  -2 -10   4  324.97   10.64
   2  10  -4  322.34    9.91
  -2  10   4  317.84    9.91
  -2  10   4  315.46    9.77
  -1  10   4  528.82   14.62
  -1 -10   4  518.73   15.58
   1  10  -4  517.66   14.71
   0  10  -4  218.92    7.53
   0 -10  -4  207.94    7.44
   0  10   4  224.00    7.41
  -1 -10  -4  117.85    5.17
   1  10   4  119.70    5.01
  -1  10  -4  127.98    5.32
  -2  10  -4  183.80    6.89
  -2 -10  -4  175.65    7.05
   2  10   4  183.04    6.54
   3  10   4  261.02    8.53
  -3 -10  -4  266.54    9.74
  -3  10  -4  257.95    8.91
  -4 -10  -4  416.71   14.43
  -5  10  -4   86.59    5.41
  -5 -10  -4   89.56    5.65
  -5 -11   4   41.57    3.78
  -5  11   4   39.36    3.39
  -4 -11   4  108.42    5.62
  -4  11   4  112.60    5.40
  -4  11   4  111.22    4.78
  -3  11   4  281.09    9.44
  -3  11   4  292.65    9.08
  -3 -11   4  267.83    9.84
   3  11  -4  286.86    9.05
   2  11  -4   89.75    4.31
  -2  11   4   92.22    4.03
  -2  11   4   94.62    4.30
  -2 -11   4   90.23    4.64
  -1  11   4  213.92    7.34
   1  11  -4  214.11    7.44
  -1 -11   4  213.83    7.83
   0  11  -4  292.04    9.28
   0 -11  -4  277.10    9.36
   0  11   4  284.21    9.07
  -1  11  -4  653.08   18.10
   1  11   4  664.10   17.85
  -1 -11  -4  643.70   19.26
  -2 -11  -4  232.79    8.56
   2  11   4  231.12    7.78
  -2  11  -4  234.99    8.23
   3  11   4  309.89    9.47
  -3  11  -4  291.61    9.91
  -3 -11  -4  290.69   10.69
  -4 -11  -4  149.44    7.19
  -4  11  -4  150.99    6.40
  -5 -11  -4  122.96    6.84
  -5  11  -4  120.17    6.56
  -5  12   4    3.65    1.86
  -5 -12   4    5.18    2.22
  -4 -12   4   55.90    3.98
  -4  12   4   57.75    3.42
  -4  12   4   60.76    3.88
  -3  12   4  532.05   14.96
  -3  12   4  514.92   15.61
   3  12  -4  543.05   15.03
  -3 -12   4  526.21   16.26
  -2  12   4  162.12    6.15
   2  12  -4  158.86    6.19
  -2 -12   4  164.11    6.65
   1  12  -4   49.47    3.23
  -1 -12   4   50.37    3.40
  -1  12   4   49.78    3.20
   0  12  -4  657.50   17.46
   0 -12  -4  561.35   18.13
   0  12   4  646.76   17.20
  -1  12  -4  175.68    6.78
  -1 -12  -4  178.75    7.01
   1  12   4  173.95    6.52
  -2  12  -4    8.27    1.82
   2  12   4   12.19    1.94
  -2 -12  -4    9.31    2.15
  -3  12  -4   33.16    2.94
   3  12   4   35.10    2.76
  -3 -12  -4   41.25    3.60
  -4  12  -4  927.96   25.45
  -4 -12  -4  958.45   28.47
  -5 -13   4   57.43    4.44
  -5  13   4   51.42    3.98
  -4  13   4  169.25    6.35
  -4 -13   4  166.31    7.30
  -4  13   4  160.38    6.88
  -3  13   4  317.08   10.42
  -3  13   4  328.36   10.23
   3  13  -4  326.67   10.23
  -3 -13   4  322.18   11.16
   2  13  -4  230.89    8.02
  -2  13   4  226.48    7.88
  -2 -13   4  232.78    8.58
   1  13  -4  174.27    6.66
  -1 -13   4  170.31    6.88
  -1  13   4  172.75    6.50
   0  13  -4  116.25    5.28
   0  13   4  119.92    5.14
   0 -13  -4  110.36    5.15
  -1  13  -4  259.56    8.99
   1  13   4  261.62    8.71
  -1 -13  -4  265.38    9.46
   2  13   4   57.00    3.49
  -2  13  -4   63.83    3.90
  -2 -13  -4   64.14    4.04
   3  13   4  250.61    8.50
  -3 -13  -4  256.64    9.84
  -3  13  -4  258.18    9.09
  -4  13  -4  111.94    5.54
  -4 -13  -4  108.76    6.21
  -5  14   4  105.77    5.76
  -5 -14   4  111.58    6.17
  -4 -14   4   82.56    4.90
  -4  14   4   81.81    4.54
  -4  14   4   79.40    4.19
  -3  14   4  186.53    7.02
   3  14  -4  191.31    7.13
  -3 -14   4  191.69    7.74
  -2 -14   4  219.05    8.45
   2  14  -4  230.03    8.02
  -2  14   4  230.53    7.92
  -1 -14   4  250.21    9.19
   1  14  -4  281.64    9.13
  -1  14   4  257.55    8.73
   0  14  -4  399.43   12.31
   0 -14  -4  395.07   12.69
   0  14   4  391.87   11.97
  -1  14  -4  125.94    5.64
  -1 -14  -4  126.83    5.88
   1  14   4  123.42    5.36
  -2  14  -4   68.45    4.13
   2  14   4   74.01    4.04
  -2 -14  -4   71.95    4.54
   3  14   4  240.71    8.16
  -3 -14  -4  238.33    9.46
  -3  14  -4  230.68    8.67
  -4  14  -4  280.84    9.91
  -4 -14  -4  282.01   11.18
  -5 -15   4  215.95    9.17
  -4 -15   4   82.78    4.98
  -4  15   4   91.45    4.56
   3  15  -4   81.45    4.27
  -3 -15   4   75.75    4.56
  -3  15   4   79.40    4.16
  -2 -15   4  245.53    9.15
  -2  15   4  249.52    8.60
   2  15  -4  244.68    8.61
   1  15  -4  272.64    9.31
  -1  15   4  272.36    9.18
   0  15   4   91.78    4.55
   0  15  -4   90.42    4.71
   0 -15  -4   90.62    4.69
  -1 -15  -4   91.11    4.92
   1  15   4   79.37    4.28
  -1  15  -4   79.99    4.49
  -2 -15  -4  552.28   17.61
   2  15   4  558.42   15.91
  -2  15  -4  554.32   16.47
   3  15   4   89.94    4.43
  -3 -15  -4   85.20    5.42
  -3  15  -4   86.95    4.89
  -4 -15  -4   16.38    3.07
  -4  15  -4   18.16    2.75
  -5 -16   4  111.03    6.21
  -4 -16   4   53.96    4.13
  -4  16   4   51.74    3.50
  -3  16   4   40.67    3.17
   3  16  -4   44.51    3.30
  -3 -16   4   47.31    3.65
  -2  16   4  210.20    7.81
  -2 -16   4  215.12    8.36
   2  16  -4  212.26    7.93
   1  16  -4  414.19   12.98
  -1  16   4  421.69   12.82
   0  16   4   35.60    2.99
   0 -16  -4   41.08    3.26
   0  16  -4   38.36    3.20
  -1 -16  -4  166.00    7.29
  -1  16  -4  170.61    7.07
   1  16   4  169.35    6.72
  -2 -16  -4  142.87    6.75
   2  16   4  136.00    5.89
  -2  16  -4  143.30    6.40
  -3  16  -4  357.66   11.74
  -3 -16  -4  344.45   12.61
   3  16   4  335.87   10.85
  -4 -16  -4    8.69    2.79
  -4  16  -4    8.24    2.24
  -4 -17   4   54.75    4.23
  -4  17   4   55.78    3.73
  -3  17   4   54.31    3.71
   3  17  -4   52.38    3.60
  -3 -17   4   58.90    4.12
   2  17  -4  142.44    6.16
  -2  17   4  138.30    6.02
  -2 -17   4  135.98    6.32
   1  17  -4  311.77   10.62
  -1  17   4  317.95   10.46
   0  17  -4  100.50    5.11
   0  17   4   92.28    4.81
  -1  17  -4   82.49    4.74
  -1 -17  -4   85.17    5.05
   1  17   4   82.32    4.49
  -2  17  -4  538.68   16.31
   2  17   4  532.84   15.69
  -2 -17  -4  543.77   17.68
  -3  17  -4   41.69    3.64
   3  17   4   47.68    3.39
  -3 -17  -4   44.89    4.17
  -4 -17  -4   14.64    3.19
  -4  17  -4   11.43    2.77
  -4  17  -4   18.26    2.88
  -4 -18   4   74.43    4.93
  -4  18   4   78.16    4.40
  -3 -18   4  142.68    6.68
   3  18  -4  142.52    6.25
  -3  18   4  137.12    6.13
  -2 -18   4  140.69    6.48
  -2  18   4  136.62    6.13
   2  18  -4  144.29    6.28
  -1  18   4  321.56   10.78
   1  18  -4  328.06   11.03
   0  18  -4  114.26    5.71
   0  18   4  116.88    5.56
   1  18   4   71.90    4.27
  -1 -18  -4   71.31    4.85
  -1  18  -4   70.06    4.50
   2  18   4  108.70    5.31
  -2  18  -4  109.86    5.71
  -2 -18  -4  101.28    5.93
  -3 -18  -4  109.58    6.42
   3  18   4  116.95    5.47
  -3  18  -4  132.44    6.34
  -4 -19   4   74.55    5.01
  -4  19   4   82.85    4.65
  -3 -19   4  207.46    8.84
  -3  19   4  217.29    8.37
   3  19  -4  231.05    8.50
   2  19  -4   86.56    4.90
  -2  19   4   91.07    4.88
  -2 -19   4   92.71    5.15
  -1  19   4  119.25    5.72
   1  19  -4  125.95    6.02
   0  19  -4  116.21    5.83
   0  19   4  120.81    5.78
  -1 -19  -4  219.81    9.20
   1  19   4  232.38    8.55
  -1  19  -4  223.82    8.73
  -2  19  -4   78.68    4.90
   2  19   4   67.63    4.22
  -2 -19  -4   67.87    4.98
  -3  19  -4  124.70    6.44
  -3 -19  -4  131.35    7.17
   3  19   4  136.78    5.98
  -4 -20   4   53.55    4.33
  -4  20   4   47.90    3.80
   3  20  -4  252.59    9.34
  -3  20   4  250.01    9.31
  -3 -20   4  255.12    9.94
   2  20  -4   62.89    4.30
  -2  20   4   67.76    4.33
   1  20  -4   33.11    3.32
  -1  20   4   38.37    3.39
   0  20   4  383.30   12.41
   0  20  -4  375.06   12.63
  -1 -20  -4  125.44    6.52
  -1  20  -4  123.52    6.24
   1  20   4  119.98    5.90
  -2 -20  -4   10.10    2.75
  -2  20  -4    8.95    2.55
   2  20   4    8.37    2.20
  -3 -20  -4   25.67    3.77
  -3  20  -4   20.34    3.14
   3  20   4   16.85    2.49
   3  21  -4  134.71    6.48
  -3  21   4  137.41    6.45
  -3 -21   4  142.64    6.91
   2  21  -4  107.10    5.59
  -2  21   4  109.11    5.71
  -1  21   4   42.92    3.68
   1  21  -4   40.29    3.60
   0  21   4   52.84    3.95
   0  21  -4   48.05    4.04
  -1 -21  -4  163.45    7.83
   1  21   4  174.95    7.34
  -1  21  -4  171.60    7.71
  -2  21  -4   56.55    4.35
   2  21   4   52.73    3.89
  -2 -21  -4   51.31    4.64
  -3  21  -4  208.55    8.91
  -3 -22   4   76.71    5.07
  -3  22   4   72.24    4.72
   3  22  -4   78.00    4.81
   2  22  -4   84.27    5.16
  -2  22   4   95.88    5.40
  -1  22   4  112.35    5.98
   1  22  -4  115.89    6.03
   0  22  -4  214.69    8.94
   0  22   4  233.31    8.83
  -1  22  -4   74.79    5.14
   1  22   4   80.43    4.86
  -1 -22  -4   84.95    5.37
  -2 -22  -4   50.92    4.80
   2  22   4   57.40    4.14
  -2  22  -4   56.42    4.53
   2  23  -4  148.78    7.12
  -2  23   4  148.64    7.06
   1  23  -4  111.10    6.07
  -1  23   4  118.38    6.26
   0  23  -4   22.16    3.16
   0  23   4   17.90    2.90
   1  23   4   54.95    4.11
  -1 -23  -4   55.55    4.51
  -1  23  -4   44.10    4.21
  -2  23  -4  231.39    9.70
  -2 -23  -4  221.71   10.24
   2  23   4  229.69    8.98
  -2  24   4  115.57    6.28
   2  24  -4  114.06    6.27
  -1  24   4  206.01    8.70
   1  24  -4  193.89    8.59
   0  24  -4   21.96    3.30
   0  24   4   20.84    3.04
  -1 -24  -4   89.90    5.74
   1  24   4   84.66    5.25
  -1  24  -4   80.57    5.55
  -1  25   4  130.31    6.79
   1  25  -4  133.38    6.91
   0  25  -4   44.09    3.91
   0  25   4   45.39    3.87
  -5   0   5  186.75    8.13
  -4   0   5  402.04   13.42
  -3   0   5    1.23    1.33
  -3   0   5   -3.76    1.12
  -2   0   5  104.69    4.77
  -2   0   5  117.67    5.17
  -1   0   5  272.70    8.99
  -1   0   5  280.00    9.31
   0   0   5 1164.68   29.95
   1   0   5   18.75    2.35
   2   0   5 1133.29   29.38
   3   0   5    7.25    1.82
  -5   1   5  206.02    8.63
  -5  -1   5  197.02    8.51
  -4   1   5  176.01    7.58
  -4  -1   5  192.62    7.77
  -3  -1   5   88.98    4.36
  -3   1   5   86.98    4.29
  -3   1   5   90.00    4.72
  -3  -1   5   91.47    4.79
  -2  -1   5   26.27    2.60
  -2  -1   5   24.72    2.50
  -2   1   5   27.00    2.53
  -2   1   5   24.88    2.51
  -1   1   5  511.57   14.51
  -1  -1   5  504.29   14.44
  -1  -1   5  510.45   15.16
  -1   1   5  496.80   14.96
   0  -1   5  158.21    6.14
   0   1   5  151.88    6.04
   1  -1   5   17.60    2.34
   1   1   5   17.18    2.26
   2   1   5   54.10    3.52
   2  -1   5   55.02    3.56
   3   1   5  836.96   22.51
  -4  -1  -5   77.20    4.66
  -5  -2   5  120.11    6.19
  -5   2   5  115.88    6.11
  -4   2   5  211.52    8.51
  -4  -2   5  224.46    8.71
  -3   2   5  596.22   16.33
  -3  -2   5  575.06   17.67
  -3   2   5  585.67   17.54
  -3  -2   5  587.21   16.29
  -2   2   5  149.47    5.89
  -2  -2   5  149.37    5.95
  -2  -2   5  159.01    6.33
  -2   2   5  149.83    6.12
  -1  -2   5  106.22    4.92
  -1   2   5  109.14    4.83
  -1   2   5  114.15    4.84
  -1  -2   5   99.01    4.73
   0   2   5  488.41   13.96
   0  -2   5  473.90   13.95
   1   2   5  356.65   11.05
   1  -2   5  355.04   11.08
   2   2   5  418.66   12.65
   2  -2   5  425.38   12.71
   3   2   5   13.39    2.09
  -3   2  -5   12.08    1.76
  -3   2  -5   10.16    2.13
  -4   2  -5   52.90    3.66
  -4  -2  -5   45.78    3.75
  -5  -3   5   78.56    4.87
  -5   3   5   72.87    4.74
  -4  -3   5   69.78    4.49
  -4   3   5   75.43    4.51
  -3  -3   5  304.59   10.70
  -3   3   5  321.15   10.66
  -3  -3   5  312.42    9.81
  -3   3   5  312.47    9.83
  -2   3   5  455.47   14.00
  -2   3   5  466.40   13.37
  -2  -3   5  460.23   14.26
  -2  -3   5  459.68   13.40
  -1  -3   5   48.39    3.21
  -1   3   5   43.24    2.86
  -1  -3   5   37.82    2.90
  -1   3   5   39.67    2.90
   0  -3   5  465.39   13.40
   0   3   5  439.58   13.22
   1   3   5  120.22    5.22
   1  -3   5  116.46    5.19
   2   3   5  466.84   13.75
   3   3   5  109.98    5.06
  -3   3  -5  112.83    5.38
  -3   3  -5  111.66    4.39
  -4  -3  -5  290.59   11.06
  -4   3  -5  311.80   10.92
  -5  -4   5   80.82    4.95
  -5   4   5   73.74    4.81
  -4  -4   5   11.22    2.36
  -4   4   5   13.15    2.37
  -3  -4   5  838.26   24.10
  -3   4   5  840.21   23.84
  -3   4   5  840.54   22.22
  -2   4   5  105.09    4.82
  -2  -4   5  106.22    5.13
  -2  -4   5  103.83    4.79
  -2   4   5  110.56    4.94
  -1   4   5    5.68    1.42
  -1   4   5    5.83    1.57
  -1  -4   5    4.74    1.49
  -1  -4   5    7.14    1.74
   0  -4   5   74.47    3.95
   0   4   5   63.89    3.79
   1  -4   5 1054.69   27.77
   1   4   5 1075.77   27.78
  -2   4  -5   52.27    2.89
   2   4   5   45.58    3.20
  -2   4  -5   46.48    3.44
   3   4   5   69.66    3.89
  -3   4  -5   69.88    3.40
  -3   4  -5   68.42    4.12
  -4   4  -5   11.30    2.18
  -4  -4  -5    9.35    2.19
  -5  -5   5   63.80    4.54
  -5   5   5   68.22    4.56
  -4  -5   5   54.04    3.98
  -4   5   5   59.55    4.03
  -3  -5   5  242.28    9.09
   3   5  -5  248.30    8.32
   3   5  -5  235.20    6.85
  -3   5   5  244.19    8.24
  -3   5   5  253.04    8.85
  -2  -5   5  500.86   15.45
  -2   5   5  517.78   14.52
  -2   5   5  500.01   15.06
  -1   5   5   26.95    2.25
  -1   5   5   23.14    2.41
  -1  -5   5   22.50    2.32
  -1  -5   5   22.19    2.52
   0   5   5  403.40   12.18
   1   5   5  157.76    6.25
  -1   5  -5  156.88    6.48
  -1   5  -5  157.59    5.35
  -2   5  -5  479.65   11.90
  -2   5  -5  489.43   14.41
   2   5   5  474.59   14.06
  -3   5  -5  130.72    4.85
  -3   5  -5  130.24    5.90
   3   5   5  130.59    5.58
  -4  -5  -5  407.25   13.84
  -4   5  -5  384.28   13.38
  -5  -6   5   81.72    5.20
  -5   6   5   83.11    5.13
  -4   6   5  183.76    7.67
  -4  -6   5  187.23    7.95
   3   6  -5  362.45   11.27
   3   6  -5  366.75    9.39
  -3  -6   5  382.66   12.42
  -3   6   5  355.86   11.92
  -3   6   5  371.09   11.21
  -2  -6   5  162.13    6.81
  -2   6   5  171.06    6.46
   2   6  -5  167.91    6.46
   2   6  -5  164.60    5.33
  -2   6   5  165.57    6.32
   1   6  -5  102.15    4.04
  -1   6   5   99.58    4.69
   1   6  -5  101.15    4.88
  -1   6   5  106.40    4.50
  -1  -6   5  103.43    4.96
   0   6  -5  425.59   13.04
   0   6   5  438.00   12.88
   0   6  -5  431.47   10.82
   1   6   5  647.05   17.49
  -1   6  -5  623.30   14.54
  -1   6  -5  588.67   17.44
   2   6   5  299.04    9.78
  -2   6  -5  306.37   10.13
  -2   6  -5  295.89    8.35
   3   6   5   20.79    2.48
  -3  -6  -5   29.86    2.99
  -3   6  -5   27.49    2.33
  -3   6  -5   24.62    2.77
  -4  -6  -5   39.01    3.64
  -5   7   5  232.23    9.33
  -5  -7   5  215.51    9.31
  -4  -7   5  162.55    7.28
  -4   7   5  171.00    7.21
   3   7  -5   19.16    2.49
  -3  -7   5   27.82    2.81
  -3   7   5   28.13    2.68
  -3   7   5   25.44    2.46
   3   7  -5   20.46    2.04
   2   7  -5   57.47    2.99
  -2   7   5   61.56    3.57
  -2   7   5   61.65    3.51
  -2  -7   5   54.72    3.73
   2   7  -5   58.21    3.70
  -1   7   5  406.94   12.57
  -1   7   5  430.68   12.64
   1   7  -5  433.71   10.64
   1   7  -5  436.95   12.87
  -1  -7   5  415.87   13.41
   0   7   5  109.36    4.97
   0   7  -5  109.82    4.26
   0   7  -5  102.35    4.98
   1   7   5   49.54    3.28
  -1   7  -5   47.93    3.47
  -1   7  -5   52.39    2.90
  -2   7  -5   62.79    3.98
  -2   7  -5   58.43    3.15
   2   7   5   54.99    3.54
  -3   7  -5  611.22   17.79
  -3  -7  -5  607.96   18.92
   3   7   5  625.74   17.43
  -4  -7  -5   81.79    5.04
  -5   8   5  152.18    7.24
  -5  -8   5  151.19    7.45
  -4  -8   5  404.77   13.73
  -4   8   5  399.85   13.32
  -3   8   5    3.87    1.49
   3   8  -5    3.16    1.55
  -3   8   5    5.54    1.60
   3   8  -5    3.08    1.20
  -3  -8   5    5.55    1.84
   2   8  -5  138.00    5.87
   2   8  -5  142.37    4.89
  -2   8   5  144.30    5.77
  -2  -8   5  135.18    6.12
  -2   8   5  143.18    5.70
   1   8  -5  197.63    7.47
  -1   8   5  208.14    7.40
  -1  -8   5  209.45    7.86
   1   8  -5  201.90    6.27
   0   8  -5  633.03   15.27
   0   8   5  658.24   18.19
   0   8  -5  686.36   18.63
   1   8   5   15.35    2.18
  -1   8  -5   12.11    2.12
  -1   8  -5   11.70    1.70
  -2   8  -5  761.88   21.14
   2   8   5  755.40   20.75
  -2   8  -5  760.57   17.52
  -3  -8  -5   16.81    2.58
  -3   8  -5   10.85    2.28
   3   8   5   15.61    2.18
  -4  -8  -5  100.18    5.73
  -5  -9   5  135.05    7.05
  -5   9   5  130.50    6.61
  -4  -9   5  176.18    7.82
  -4   9   5  180.26    7.51
  -3   9   5   96.08    4.75
  -3   9   5   99.56    4.64
  -3  -9   5   94.30    5.14
   3   9  -5   95.63    4.71
   2   9  -5   36.55    2.45
  -2   9   5   34.60    2.61
  -2   9   5   36.90    2.80
   2   9  -5   31.02    2.82
  -2  -9   5   35.78    3.06
  -1  -9   5  447.88   14.49
   1   9  -5  463.17   11.49
   1   9  -5  483.61   13.96
  -1   9   5  456.13   13.55
   0   9  -5  118.82    4.53
   0   9  -5  111.25    5.32
   0   9   5  111.33    5.11
  -1   9  -5    1.77    1.43
   1   9   5    0.85    1.38
  -1   9  -5    2.24    1.08
   2   9   5   44.26    3.22
  -2   9  -5   38.97    3.40
  -3  -9  -5  687.27   20.90
  -3   9  -5  679.94   19.45
   3   9   5  673.84   18.93
  -4  -9  -5   71.26    4.74
  -5  10   5  126.31    6.40
  -5 -10   5  112.59    6.38
  -4 -10   5  170.38    7.87
  -4  10   5  187.49    7.70
  -4  10   5  192.67    6.90
  -3 -10   5  329.19   11.82
  -3  10   5  353.47   11.37
  -3  10   5  351.76   10.83
   3  10  -5  336.30   10.84
   2  10  -5   92.33    4.72
  -2  10   5   94.37    4.54
  -2 -10   5   88.37    4.85
  -1  10   5   51.85    3.34
   1  10  -5   46.51    2.81
   1  10  -5   48.79    3.45
  -1 -10   5   46.36    3.48
   0  10  -5  289.31    9.87
   0  10  -5  301.16    8.28
   0  10   5  287.58    9.61
   1  10   5  293.05    9.72
  -1  10  -5  294.25   10.04
  -2  10  -5  335.04   11.45
   2  10   5  369.09   11.32
  -3 -10  -5   26.18    3.13
  -3  10  -5   24.64    2.91
   3  10   5   26.34    2.68
  -4 -10  -5   79.13    5.18
  -5  11   5   38.01    3.46
  -5 -11   5   41.30    4.01
  -4  11   5  101.65    4.73
  -4 -11   5   90.84    5.46
  -4  11   5   85.67    4.96
   3  11  -5  140.65    6.06
  -3  11   5  146.39    5.99
  -3 -11   5  152.80    6.85
  -2 -11   5  303.66   11.01
  -2  11   5  330.29   10.29
   2  11  -5  315.00   10.35
  -1  11   5   61.48    3.64
   1  11  -5   65.32    3.93
  -1 -11   5   64.85    4.08
   0  11  -5  298.07    9.92
   0  11   5  282.18    9.54
   1  11   5  118.29    5.42
  -1  11  -5  122.13    5.74
  -2  11  -5  281.27    9.88
   2  11   5  277.72    9.47
  -3  11  -5  102.68    5.42
  -3 -11  -5  113.24    5.81
   3  11   5  107.84    5.16
  -4 -11  -5  182.61    8.36
  -4  12   5   20.45    2.47
  -4 -12   5   11.64    2.73
  -3  12   5  536.00   15.34
   3  12  -5  512.08   15.41
  -3 -12   5  533.95   16.85
  -2 -12   5  100.22    5.31
   2  12  -5   92.04    4.79
  -2  12   5   96.34    4.69
  -1  12   5    2.51    1.38
   1  12  -5    3.84    1.56
   0  12   5   46.54    3.31
   0  12  -5   44.53    3.42
   1  12   5  753.74   20.95
  -1  12  -5  770.80   21.41
  -2  12  -5   26.26    3.00
   2  12   5   22.50    2.68
  -3  12  -5   52.07    3.92
  -3 -12  -5   52.81    4.08
   3  12   5   52.52    3.57
  -4 -13   5   65.60    4.78
  -4  13   5   70.57    4.01
   3  13  -5   93.40    4.88
  -3  13   5   94.16    4.68
  -3 -13   5   95.79    5.40
   2  13  -5  367.48   11.76
  -2  13   5  367.13   11.57
  -2 -13   5  361.19   12.52
   1  13  -5   26.21    2.78
  -1  13   5   20.51    2.49
   0  13  -5  246.37    9.00
   0  13   5  251.31    8.77
   1  13   5  143.50    6.22
  -1  13  -5  150.30    6.58
  -2  13  -5  251.77    9.34
   2  13   5  251.65    8.90
   3  13   5  104.24    5.14
  -3 -13  -5  116.41    6.11
  -3  13  -5   98.58    5.45
  -4  14   5  137.68    5.87
  -4 -14   5  123.59    6.68
  -3 -14   5  188.39    8.18
   3  14  -5  188.45    7.43
  -3  14   5  192.31    7.34
   2  14  -5   89.40    4.94
  -2  14   5  101.42    4.94
  -2 -14   5   91.97    5.21
   1  14  -5   56.85    3.97
  -1  14   5   59.52    3.81
   0  14  -5  201.08    8.04
   0  14   5  208.27    7.81
  -1  14  -5  525.89   15.93
   1  14   5  517.75   15.40
   2  14   5  196.09    7.49
  -2  14  -5  181.40    7.76
  -3 -14  -5   29.50    3.34
   3  14   5   28.18    2.83
  -3  14  -5   18.40    2.78
  -4 -15   5  103.94    6.05
  -4  15   5  112.90    5.35
  -3 -15   5   17.11    2.84
  -3  15   5   13.29    2.29
   3  15  -5   14.39    2.36
  -2 -15   5   86.70    5.11
   2  15  -5   88.65    4.92
  -2  15   5   94.10    4.86
   1  15  -5  335.41   11.32
  -1  15   5  331.02   11.01
   0  15  -5   61.43    4.20
   0  15   5   62.35    4.00
  -1  15  -5   28.60    3.22
   1  15   5   29.08    2.85
  -2  15  -5   42.54    3.61
   2  15   5   36.62    3.20
  -3 -15  -5  359.36   13.27
   3  15   5  376.85   11.88
  -3  15  -5  367.78   12.67
  -4  16   5  327.98   10.78
  -4 -16   5  303.39   11.88
  -3  16   5   11.56    2.24
  -3 -16   5   14.61    2.82
   3  16  -5   16.19    2.57
  -2 -16   5  117.94    6.15
  -2  16   5  118.92    5.70
   2  16  -5  123.91    5.94
   1  16  -5   88.99    5.11
  -1  16   5  101.16    5.16
   0  16   5  213.16    8.14
   0  16  -5  211.29    8.42
  -1  16  -5    6.55    2.06
   1  16   5    6.10    1.90
  -2  16  -5  345.29   11.96
   2  16   5  339.63   11.32
  -3 -16  -5   22.62    3.39
  -3  16  -5   23.63    3.28
   3  16   5   25.75    2.90
  -3 -17   5   33.07    3.78
   3  17  -5   32.31    3.15
  -3  17   5   28.96    2.99
  -2 -17   5   29.22    3.37
  -2  17   5   29.85    3.19
   2  17  -5   26.31    3.18
  -1  17   5  310.20   10.75
   1  17  -5  313.90   10.95
   0  17  -5   82.55    4.96
   0  17   5   73.67    4.54
  -1  17  -5    4.72    2.08
   1  17   5    7.35    2.03
  -2  17  -5   17.06    2.92
   2  17   5   14.81    2.46
  -3  18   5   97.42    5.33
   3  18  -5  110.66    5.57
  -3 -18   5  102.02    6.00
  -2  18   5   60.35    4.13
   2  18  -5   57.77    4.26
  -1  18   5   33.64    3.44
   1  18  -5   33.09    3.54
   0  18   5  146.17    6.64
   0  18  -5  148.87    6.99
   1  18   5  262.67    9.67
  -1  18  -5  271.84   10.31
  -2  18  -5  210.89    8.94
  -2 -18  -5  217.39    9.32
   2  18   5  221.47    8.41
  -3  19   5   58.33    4.16
  -3 -19   5   58.01    4.64
   3  19  -5   61.88    4.29
  -2  19   5  216.21    8.74
   2  19  -5  233.67    9.06
  -1  19   5   40.90    3.62
   1  19  -5   42.51    3.72
   0  19   5  156.36    6.96
   0  19  -5  156.14    7.28
   1  19   5   85.48    4.96
  -1  19  -5   79.48    5.24
  -2  19  -5  135.35    6.96
   2  19   5  139.87    6.46
  -2  20   5   69.33    4.65
   2  20  -5   71.66    4.74
  -1  20   5   -0.06    1.68
   1  20  -5    2.78    1.86
   0  20  -5   16.04    2.98
   0  20   5   19.65    2.89
   1  20   5  418.83   13.75
  -1  20  -5  425.76   14.40
  -2  21   5  210.89    8.73
   2  21  -5  206.02    8.71
  -1  21   5   23.74    3.18
   1  21  -5   19.04    3.00
   0  21  -5  153.50    7.35
   0  21   5  162.40    7.24
  -1  21  -5   67.82    4.94
   1  21   5   68.99    4.59
   1  22  -5   21.23    3.18
   0  22   5   84.62    5.14
   0  22  -5   91.50    5.49
  -4   0   6   49.99    4.01
  -3   0   6  223.92    8.05
  -3   0   6  204.22    8.45
  -2   0   6   -0.11    1.25
  -2   0   6    3.69    1.67
  -1   0   6  641.40   17.92
  -1   0   6  600.13   18.48
   0   0   6   13.08    2.20
   1   0   6  108.66    5.40
   2   0   6   13.68    2.24
  -4  -1   6  420.18   14.36
  -4   1   6  424.85   14.45
  -3   1   6   24.03    2.76
  -3  -1   6   26.85    2.94
  -3   1   6   28.84    2.94
  -3  -1   6   27.51    2.84
  -2  -1   6   28.51    2.82
  -2   1   6   21.64    2.59
  -2   1   6   23.64    2.77
  -2  -1   6   23.55    2.73
  -1  -1   6   85.99    4.63
  -1   1   6   81.28    4.47
  -1  -1   6   81.57    4.56
  -1   1   6   81.78    4.48
   0  -1   6  762.31   21.34
   0   1   6  770.05   21.31
   1  -1   6   83.79    4.76
   1   1   6   94.46    4.93
   2   1   6  101.35    5.19
   2  -1   6   99.55    5.11
  -3   1  -6    0.81    1.25
  -3   1  -6    2.27    1.89
  -4  -2   6   47.86    3.87
  -4   2   6   46.50    3.87
  -3  -2   6  154.58    6.89
  -3  -2   6  153.13    6.31
  -3   2   6  137.04    6.56
  -3   2   6  153.17    6.33
  -2   2   6  321.35   11.10
  -2  -2   6  324.84   10.71
  -2  -2   6  324.16   11.24
  -2   2   6  320.32   10.63
  -1   2   6  362.37   11.52
  -1  -2   6  366.75   11.61
  -1   2   6  337.90   11.61
  -1  -2   6  348.33   11.86
   0   2   6   91.94    4.77
   0  -2   6   80.45    4.64
   1  -2   6   72.95    4.34
   1   2   6   70.56    4.27
   2   2   6  339.14   11.31
  -3   2  -6  329.02   11.39
   3   2   6  318.30   10.82
  -3   2  -6  312.91    9.23
  -4   3   6   45.93    3.85
  -4  -3   6   50.18    3.97
  -3   3   6  148.86    6.67
  -3  -3   6  133.66    6.55
  -3   3   6  145.52    6.17
  -3  -3   6  146.27    6.20
  -2   3   6   54.23    3.69
  -2   3   6   66.36    4.01
  -2  -3   6   60.76    4.05
  -2  -3   6   53.83    3.74
  -1  -3   6  311.47   10.87
  -1  -3   6  310.94   10.43
  -1   3   6  321.47   10.51
  -1   3   6  297.76   10.45
   0  -3   6  160.69    6.80
   0   3   6  172.72    6.95
   1   3   6  482.30   14.60
   1  -3   6  471.94   14.61
   2   3   6   55.13    3.79
  -2   3  -6   52.95    4.14
  -2   3  -6   54.29    3.23
  -3   3  -6   39.36    3.72
  -3   3  -6   42.88    2.99
  -4  -4   6    5.58    2.02
  -4   4   6    8.30    2.11
   3   4  -6   15.29    1.89
  -3  -4   6   18.98    2.76
  -3   4   6   20.97    2.74
   3   4  -6   18.09    2.60
  -3   4   6   16.12    2.33
  -2   4   6  569.11   17.20
  -2   4   6  569.06   16.48
  -2  -4   6  564.16   17.59
  -2  -4   6  561.18   16.50
  -1  -4   6    3.50    1.75
  -1   4   6    6.41    1.73
  -1  -4   6    7.21    1.86
  -1   4   6    9.73    1.81
   0   4   6   95.20    4.94
   0  -4   6  100.13    5.12
   1   4   6    6.44    1.84
  -2   4  -6  605.96   17.92
  -2   4  -6  589.57   14.72
   2   4   6  594.02   17.45
   3   4   6   29.72    2.96
  -3   4  -6   32.72    3.57
  -3   4  -6   30.04    2.69
  -4   5   6   74.86    4.76
  -4  -5   6   72.05    4.74
  -3  -5   6  166.64    7.46
  -3   5   6  159.83    7.13
   3   5  -6  169.51    5.74
   3   5  -6  175.75    7.06
  -3   5   6  179.44    6.94
  -2   5   6   65.46    4.02
  -2   5   6   70.29    4.05
  -2  -5   6   64.03    4.31
   2   5  -6   60.48    4.18
   2   5  -6   58.17    3.33
  -1   5   6  172.07    6.98
  -1  -5   6  175.93    7.44
   0   5  -6   70.17    3.71
   0   5  -6   70.25    4.52
   0   5   6   78.13    4.42
  -1   5  -6  365.16   10.22
   1   5   6  381.22   12.15
  -1   5  -6  366.19   12.32
  -2   5  -6   18.48    2.85
  -2   5  -6   20.43    2.30
   2   5   6   21.31    2.65
  -3   5  -6   92.56    5.36
  -3   5  -6   80.50    4.14
   3   5   6   79.81    4.66
  -4   6   6   75.87    4.73
  -4  -6   6   71.02    4.73
   3   6  -6  157.74    5.53
  -3   6   6  151.63    6.79
  -3   6   6  162.53    6.58
   3   6  -6  153.09    6.63
  -3  -6   6  153.02    7.07
   2   6  -6  376.09    9.86
   2   6  -6  370.34   11.91
  -2  -6   6  352.27   12.42
  -2   6   6  364.49   11.61
  -2   6   6  341.18   11.74
   1   6  -6  296.42    8.65
  -1   6   6  314.31   10.29
  -1  -6   6  288.32   10.71
   1   6  -6  298.49   10.45
   0   6   6   51.19    3.66
   0   6  -6   50.29    3.11
   0   6  -6   51.07    3.80
  -1   6  -6   60.70    4.21
   1   6   6   55.05    3.79
  -1   6  -6   59.62    3.44
  -2   6  -6  282.16    8.66
  -2   6  -6  293.63   10.58
   2   6   6  291.85   10.13
  -3   6  -6  296.15   10.78
   3   6   6  287.73   10.19
  -3   6  -6  293.03    8.88
  -4  -7   6  311.69   11.95
  -4   7   6  337.65   11.84
  -3   7   6   27.85    2.73
  -3  -7   6   29.69    3.35
   3   7  -6   30.01    3.13
   3   7  -6   21.95    2.26
  -3   7   6   33.07    2.98
  -2   7   6   13.21    2.17
   2   7  -6   11.03    1.80
  -2  -7   6   19.15    2.77
   2   7  -6   11.25    2.30
  -1  -7   6   22.67    2.92
  -1   7   6   23.84    2.73
   1   7  -6   20.72    2.37
   1   7  -6   23.94    2.99
   0   7  -6  736.65   17.55
   0   7  -6  741.55   21.24
   0   7   6  749.22   20.95
  -1   7  -6   51.14    3.20
   1   7   6   48.59    3.57
  -1   7  -6   47.05    3.80
  -2   7  -6  114.68    4.98
   2   7   6  126.44    5.84
  -2   7  -6  117.19    6.11
  -3   7  -6   17.50    2.98
  -4   8   6   36.57    3.36
  -4  -8   6   34.16    3.26
   3   8  -6  218.36    6.78
  -3   8   6  212.66    8.00
  -3  -8   6  199.91    8.61
   3   8  -6  208.09    8.10
  -2   8   6    6.87    1.81
   2   8  -6    4.28    1.48
   2   8  -6    6.33    2.08
  -2  -8   6    8.52    2.18
   1   8  -6  497.80   12.82
   1   8  -6  495.28   15.39
  -1   8   6  513.68   15.19
   0   8  -6   11.03    2.37
   0   8  -6   11.11    1.91
  -1   8  -6  117.80    4.93
   1   8   6  109.24    5.46
  -1   8  -6  116.88    5.96
  -2   8  -6    5.33    2.18
  -2   8  -6    2.64    1.46
   2   8   6    8.15    1.99
  -3   8  -6  540.07   16.56
   3   8   6  514.16   15.90
  -4  -9   6  298.99   11.48
  -3  -9   6   36.57    3.35
  -3   9   6   38.73    3.11
   3   9  -6   34.14    3.29
  -2   9   6   15.66    2.40
  -2  -9   6   13.51    2.49
   2   9  -6   11.17    1.84
   2   9  -6   12.76    2.41
   1   9  -6   42.91    3.03
  -1   9   6   39.70    3.35
   1   9  -6   45.46    3.68
   0   9  -6  706.17   16.93
   0   9   6  706.12   20.06
   0   9  -6  703.98   20.44
   1   9   6   57.43    3.91
  -1   9  -6   60.97    3.48
  -1   9  -6   54.35    4.16
   2   9   6  117.33    5.85
  -2   9  -6  135.80    6.53
  -3   9  -6    2.55    1.91
   3   9   6    3.14    1.43
  -4 -10   6    9.10    2.18
  -3  10   6   99.03    5.19
   3  10  -6  112.64    5.51
  -3 -10   6  110.48    5.92
  -2  10   6  219.91    8.33
   2  10  -6  234.14    8.69
  -2 -10   6  207.29    8.85
   2  10  -6  225.15    7.05
  -1  10   6  280.61    9.78
   1  10  -6  279.52   10.04
   1  10  -6  262.16    8.17
   0  10  -6   92.12    5.22
   0  10  -6   89.40    4.28
   0  10   6  103.74    5.23
  -1  10  -6   56.42    4.28
   1  10   6   62.89    4.05
  -2  10  -6  254.78    9.63
   2  10   6  233.78    8.94
  -3  11   6  126.24    5.87
   3  11  -6  124.73    5.87
  -3 -11   6  120.82    6.42
  -2 -11   6   32.78    3.26
   2  11  -6   32.51    3.34
  -2  11   6   33.37    3.14
  -1  11   6  179.22    7.41
   1  11  -6  191.50    7.82
   0  11   6  159.73    6.77
   0  11  -6  158.70    7.06
  -1  11  -6  345.77   11.99
   1  11   6  343.51   11.56
   2  11   6   38.84    3.36
  -2  11  -6   39.60    3.73
  -3  12   6   41.96    3.45
   3  12  -6   39.82    3.34
  -3 -12   6   37.48    3.69
  -2 -12   6  487.32   16.39
  -2  12   6  517.03   15.36
   2  12  -6  496.89   15.46
   1  12  -6   11.30    2.36
  -1  12   6   14.13    2.46
   0  12  -6   54.41    4.01
   0  12   6   50.90    3.68
   1  12   6    8.11    2.23
  -1  12  -6    7.17    2.40
  -2  12  -6  441.25   14.59
   2  12   6  447.52   14.17
  -3 -13   6  139.46    7.10
  -3  13   6  132.37    6.20
   3  13  -6  133.97    6.33
  -2  13   6   33.35    3.15
   2  13  -6   35.46    3.38
  -2 -13   6   29.00    3.19
   1  13  -6   76.03    4.78
  -1  13   6   77.69    4.63
   0  13   6   31.05    3.03
   0  13  -6   33.75    3.28
   1  13   6  246.73    9.18
  -1  13  -6  245.20    9.64
  -2  13  -6   12.63    2.80
   2  13   6   14.17    2.58
   3  14  -6   99.84    5.43
  -3  14   6  109.66    5.47
  -3 -14   6   89.74    5.79
   2  14  -6  280.69   10.28
  -2 -14   6  260.51   10.70
  -2  14   6  283.03   10.02
   1  14  -6  157.95    7.16
  -1  14   6  161.59    7.04
   0  14   6   46.15    3.64
   0  14  -6   53.28    4.04
   1  14   6   25.74    3.00
  -1  14  -6   27.02    3.46
  -2  15   6   14.31    2.57
  -2 -15   6   19.42    3.13
   2  15  -6   12.10    2.54
   1  15  -6    6.48    2.28
  -1  15   6    6.31    2.00
   0  15   6  539.78   16.59
   0  15  -6  552.83   17.14
  -1  15  -6   23.89    3.36
   1  15   6   21.33    2.88
  -2  16   6    4.01    1.79
   2  16  -6    2.57    1.88
  -1  16   6  298.57   10.77
   1  16  -6  304.52   11.17
   0  16  -6   10.13    2.57
   0  16   6    9.87    2.25
  -1  16  -6   78.92    5.31
   1  16   6   82.74    4.79
   1  17  -6    5.84    2.07
  -1  17   6    4.52    2.09
   0  17  -6  522.93   16.67
   0  17   6  511.50   16.08
  -2   0   7  102.03    5.70
  -2   0   7  112.19    5.71
  -1   0   7    5.36    2.13
   0   0   7  553.79   17.09
   1   0   7   62.79    4.19
  -2  -1   7  102.82    5.65
  -2   1   7   94.72    5.40
  -2   1   7   90.73    5.19
  -2  -1   7   99.02    5.35
  -1  -1   7   78.55    4.93
  -1   1   7   85.64    5.09
   0  -1   7   12.48    2.48
   1   1   7  304.52   10.96
   1  -1   7  301.35   10.87
  -2   2   7   40.08    3.52
  -2   2   7   41.46    3.58
  -2  -2   7   38.99    3.55
  -2  -2   7   43.68    3.73
  -1  -2   7  205.17    8.35
  -1   2   7  210.08    8.48
   0   2   7  256.08    9.85
   0  -2   7  268.81    9.97
   1   2   7   78.42    4.76
  -2   3   7  350.48   11.89
  -2  -3   7  347.31   12.61
  -1   3   7   32.05    3.25
   0   3   7   13.00    2.35
   1   3   7   90.29    5.17
  -1   3  -7   94.61    5.94
  -1   3  -7   91.52    4.77
   2   4  -7   25.11    3.29
  -2  -4   7   22.04    2.90
   2   4  -7   22.74    2.51
  -1   4   7  475.40   15.07
   0   4  -7    3.05    1.42
   0   4  -7    3.88    2.18
   0   4   7    4.20    1.75
  -1   4  -7  147.87    6.10
  -1   4  -7  151.85    7.51
   1   4   7  149.49    6.86
  -2  -5   7  341.62   13.04
   2   5  -7  385.37   12.95
  -2   5   7  375.31   12.57
   2   5  -7  389.84   10.72
   1   5  -7   55.68    4.33
   1   5  -7   53.81    3.45
   0   5  -7   16.69    2.22
   0   5   7   17.47    2.70
   0   5  -7   17.67    2.96
  -1   5  -7  102.82    6.09
  -1   5  -7   94.36    4.84
   1   5   7   99.15    5.37
   2   6  -7   43.56    3.98
   2   6  -7   44.82    3.20
  -2  -6   7   48.94    3.88
  -2   6   7   51.61    3.91
  -1   6   7  286.05   10.37
   1   6  -7  279.68   10.63
   1   6  -7  264.66    8.66
   0   6   7  266.28    9.95
   0   6  -7  260.82    8.55
   0   6  -7  261.43   10.33
  -1   6  -7  145.89    6.07
   1   6   7  144.61    6.78
  -1   6  -7  151.66    7.47
   2   7  -7  107.64    4.84
  -2   7   7  100.26    5.40
   2   7  -7  103.21    5.78
  -2  -7   7   91.89    5.58
   1   7  -7   70.86    4.02
  -1   7   7   81.02    4.85
   1   7  -7   74.34    4.91
   0   7  -7   21.60    3.09
   0   7  -7   23.15    2.58
   0   7   7   20.33    2.78
  -1   8   7    7.08    2.12
   1   8  -7    4.97    1.50
   1   8  -7    3.15    1.74
   0   8  -7  421.51   14.34
   0   8  -7  428.53   11.93
   0   8   7  410.25   13.77
   1   9  -7   61.52    4.44
   1   9  -7   60.05    3.58
  -1   9   7   63.77    4.46
   0   9  -7    5.92    1.51
   0   9  -7    4.61    1.87
   0   0   0    0.00    0.00
;
_shelx_hkl_checksum     94375
_shelx_res_file
;
TITL YTa023sp21 in P2(1)
 yta023sp21.res created by SHELXL-2016/4 at 15:23:41 on 03-Nov-2016
CELL 0.71073   5.4475  22.5455   5.5411  90.000  95.446  90.000
ZERR    4.00   0.0005   0.0022   0.0005   0.000   0.002   0.000
LATT -1
SYMM -X, 0.5+Y, -Z
SFAC C  H  N  O  Ag
UNIT 20 40 4 8 4
LIST 4
L.S. 8
ACTA
DFIX 0.86 N1 H1A N1 H1B
DANG 1.40 H1A H1B
DFIX 0.86 N2 H2A N2 H2B
DANG 1.40 H2A H2B
BOND $H
EQIV $1 x-1,y, z-1
EQIV $2 x, y, z+1
EQIV $3 x, y, z-1
EQIV $4 x-1, y, z
HTAB N1 O4
HTAB N2 O2
HTAB N1 O2_$4
HTAB N2 O3_$2
BIND Ag1 O1_$3
FMAP 2
PLAN 5
SIZE 0.16 0.36 0.09
TEMP -183
WGHT    0.025800    0.427600
FVAR       0.40971
MOLE 1
AG1   5    0.621346    0.727119    0.365189    11.00000    0.00939    0.01968 =
         0.00880   -0.00117   -0.00310    0.00032
C1    1    1.175599    0.737908    1.018762    11.00000    0.00965    0.01152 =
         0.00711   -0.00166   -0.00275   -0.00231
C2    1    1.036838    0.759020    0.781274    11.00000    0.00801    0.01747 =
         0.00781   -0.00405   -0.00043   -0.00147
AFIX  13
H2C   2    1.149003    0.755936    0.649045    11.00000   -1.20000
AFIX   0
C3    1    0.962594    0.824546    0.808462    11.00000    0.01264    0.01480 =
         0.01576   -0.00005   -0.00189   -0.00092
AFIX  13
H3    2    0.837026    0.826310    0.928715    11.00000   -1.20000
AFIX   0
C4    1    0.846005    0.851444    0.569466    11.00000    0.03083    0.01959 =
         0.02005    0.00362   -0.01150    0.00573
AFIX 137
H4A   2    0.962402    0.848370    0.445617    11.00000   -1.50000
H4B   2    0.806760    0.893266    0.594925    11.00000   -1.50000
H4C   2    0.694559    0.829836    0.515562    11.00000   -1.50000
AFIX   0
C5    1    1.182286    0.862592    0.905577    11.00000    0.02372    0.01611 =
         0.02912   -0.00208   -0.00645   -0.00303
AFIX 137
H5A   2    1.309746    0.861056    0.792249    11.00000   -1.50000
H5B   2    1.249657    0.847404    1.063895    11.00000   -1.50000
H5C   2    1.128339    0.903713    0.922864    11.00000   -1.50000
AFIX   0
O1    4    1.058808    0.723373    1.191937    11.00000    0.01205    0.02726 =
         0.01023    0.00288   -0.00088   -0.00144
O2    4    1.410941    0.736979    1.024642    11.00000    0.00351    0.02116 =
         0.01233   -0.00166   -0.00141    0.00169
N1    3    0.816532    0.721387    0.717510    11.00000    0.00987    0.01417 =
         0.01043   -0.00200    0.00096   -0.00143
AFIX   2
H1A   2    0.721011    0.726302    0.829941    11.00000   -1.20000
H1B   2    0.877396    0.685575    0.732472    11.00000   -1.20000
AFIX   0
MOLE 2
AG2   5    0.898145    0.603388    0.212747    11.00000    0.00789    0.02148 =
         0.00975   -0.00090   -0.00313    0.00137
C6    1    1.254725    0.589557    0.644983    11.00000    0.00873    0.00798 =
         0.01482    0.00032   -0.00171   -0.00070
C7    1    1.505372    0.575003    0.779309    11.00000    0.01044    0.01228 =
         0.00774   -0.00260    0.00048    0.00061
AFIX  13
H7    2    1.635708    0.590634    0.680772    11.00000   -1.20000
AFIX   0
C8    1    1.546602    0.507729    0.811315    11.00000    0.00775    0.01691 =
         0.01087   -0.00033   -0.00174   -0.00029
AFIX  13
H8    2    1.686570    0.502380    0.939835    11.00000   -1.20000
AFIX   0
C9    1    1.624112    0.479118    0.579862    11.00000    0.01900    0.01857 =
         0.01745   -0.00432   -0.00022    0.00697
AFIX 137
H9A   2    1.487275    0.481332    0.451923    11.00000   -1.50000
H9B   2    1.667499    0.437482    0.611812    11.00000   -1.50000
H9C   2    1.767197    0.500216    0.527632    11.00000   -1.50000
AFIX   0
C10   1    1.322543    0.476443    0.899836    11.00000    0.01417    0.01760 =
         0.01878    0.00445    0.00174   -0.00196
AFIX 137
H10A  2    1.365825    0.435354    0.943053    11.00000   -1.50000
H10B  2    1.186513    0.476776    0.770720    11.00000   -1.50000
H10C  2    1.271796    0.497164    1.042428    11.00000   -1.50000
AFIX   0
N2    3    1.535289    0.604981    1.020463    11.00000    0.01301    0.01639 =
         0.00536    0.00003   -0.00282    0.00060
AFIX   2
H2A   2    1.441736    0.586574    1.112020    11.00000   -1.20000
H2B   2    1.494188    0.642271    1.003716    11.00000   -1.20000
AFIX   0
O3    4    1.236038    0.579345    0.418822    11.00000    0.00877    0.02715 =
         0.00988    0.00196   -0.00089    0.00283
O4    4    1.085729    0.610002    0.761015    11.00000    0.00920    0.01869 =
         0.01416   -0.00091    0.00063    0.00340
HKLF 4
REM  YTa023sp21 in P2(1)
REM R1 =  0.0220 for    3013 Fo > 4sig(Fo)  and  0.0222 for all    3034 data
REM    179 parameters refined using      7 restraints
END
WGHT      0.0267      0.3695
REM Highest difference peak  1.125,  deepest hole -1.105,  1-sigma level  0.121
Q1    1   0.8648  0.6395  0.2188  11.00000  0.05    1.12
Q2    1   0.9238  0.5666  0.2032  11.00000  0.05    1.08
Q3    1   0.5855  0.7620  0.3778  11.00000  0.05    1.02
Q4    1   0.6529  0.6924  0.3567  11.00000  0.05    0.95
Q5    1   1.3316  0.7275  1.1300  11.00000  0.05    0.57
;
_shelx_res_checksum     36043
data_global
_journal_date_recd_electronic     2016-10-25
_journal_date_accepted     2017-02-02
_journal_name_full     'Acta Crystallographica, Section E'
_journal_year     2017
_journal_volume     73
_journal_issue      3
_journal_page_first     354
_journal_page_last     357
_journal_paper_category     GM
_journal_paper_doi     10.1107/S2056989017001815
_journal_coeditor_code     IS5463
_publ_contact_author_name     'Kenji Nomiya'
_publ_contact_author_address
;
    Department of Chemistry, Faculty of Science, Kanagawa University
    Tsuchiya, Hiratsuka, Kanagawa 259-1293, Japan
;
_publ_contact_author_email     nomiya@kanagawa-u.ac.jp
_publ_contact_author_fax     ' +81-463-58-9684 '
_publ_contact_author_phone     ' +81-463-59-4111 (Ext. 2717) '
_publ_section_title
;
Crystal structure of
<i>catena</i>-poly[silver(I)-\m-<i>L</i>-valinato-\k^2^<i>N</i>:<i>O</i>]
;
loop_
    _publ_author_name
    _publ_author_address
    'Yoshitaka Takagi'
;
 Department of Chemistry, Faculty of Science, Kanagawa University
 Tsuchiya, Hiratsuka, Kanagawa 259-1293, Japan
;
    'Youhei Okamoto'
;
 Department of Chemistry, Faculty of Science, Kanagawa University
 Tsuchiya, Hiratsuka, Kanagawa 259-1293, Japan
;
    'Chisato Inoue'
;
 Department of Chemistry, Faculty of Science, Kanagawa University
 Tsuchiya, Hiratsuka, Kanagawa 259-1293, Japan
;
    'Noriko Chikaraishi Kasuga'
;
 Department of Chemistry, Faculty of Science, Kanagawa University
 Tsuchiya, Hiratsuka, Kanagawa 259-1293, Japan
;
    'Kenji Nomiya'
;
 Department of Chemistry, Faculty of Science, Kanagawa University
 Tsuchiya, Hiratsuka, Kanagawa 259-1293, Japan
;
_publ_section_synopsis
;
The reaction of Ag~2~O with <i>L</i>-valine in a 1:2 molar ratio in water,
followed by vapour diffusion, afforded polymeric N---Ag---O repeated units of
the title silver(I) complex. It shows a weak Ag...Ag interaction and hydrogen
bonds between amino groups and carboxylates.
;
