# Supplementary material for: Crystal structure of catena-poly[silver(I)-μ-l-valinato-κ2 N:O]
Source: Acta Crystallogr E Crystallogr Commun. 2017 Feb 14;73(Pt 3):354–7. doi: 10.1107/S2056989017001815 (PMC5347052; doi:10.1107/S2056989017001815)
Supplement: Supplementary file 2 [file e-73-00354-Isup2.hkl]

data_I                                                                          
_shelx_title ' YTa023sp21 in P2(1)'                                             
_shelx_refln_list_code          4                                               
_shelx_F_calc_maximum      253.32                                               
_exptl_crystal_F_000       440.00                                               
_reflns_d_resolution_high  0.7504                                               
                                                                                
loop_                                                                           
 _space_group_symop_operation_xyz                                               
 'x, y, z'                                                                      
 '-x, y+1/2, -z'                                                                
                                                                                
_cell_length_a     5.4475                                                       
_cell_length_b    22.5455                                                       
_cell_length_c     5.5411                                                       
_cell_angle_alpha  90.000                                                       
_cell_angle_beta   95.446                                                       
_cell_angle_gamma  90.000                                                       
                                                                                
_shelx_F_squared_multiplier     1.000                                           
                                                                                
loop_                                                                           
 _refln_index_h                                                                 
 _refln_index_k                                                                 
 _refln_index_l                                                                 
 _refln_F_squared_calc                                                          
 _refln_F_squared_meas                                                          
 _refln_F_squared_sigma                                                         
 _refln_observed_status                                                         
   2 -27   0       1510.28       1602.88        65.41 o                         
   3 -27   0        151.21        235.48        24.54 o                         
   2 -26   0        206.13        237.27        23.17 o                         
   3 -26   0         95.12        127.18        21.92 o                         
   2 -25   0        211.61        239.83        23.17 o                         
   3 -25   0        933.37        979.53        49.38 o                         
   2 -24   0        121.03        151.97        20.61 o                         
   3 -24   0        104.74        172.34        22.28 o                         
   4 -24   0       2270.20       2325.96        90.43 o                         
   2 -23   0        470.51        486.04        31.16 o                         
   3 -23   0       1565.09       1621.11        64.99 o                         
   4 -23   0        323.64        353.02        29.31 o                         
   2 -22   0        243.52        248.83        23.77 o                         
   3 -22   0        357.09        362.97        27.82 o                         
   4 -22   0        888.87        955.88        47.84 o                         
   1 -21   0        108.02        124.92        17.39 o                         
   2 -21   0       3244.75       3173.71       104.90 o                         
   3 -21   0        270.75        259.79        23.83 o                         
   4 -21   0        325.59        344.26        27.16 o                         
   5 -21   0        369.68        412.29        30.86 o                         
   1 -20   0       3127.83       3022.46        98.59 o                         
   2 -20   0        273.72        283.50        23.53 o                         
   3 -20   0       1341.30       1277.27        53.85 o                         
   4 -20   0         17.99         28.42        14.18 o                         
   5 -20   0       2258.22       2454.87        89.12 o                         
   1 -19   0       1010.24       1006.51        41.88 o                         
   2 -19   0       3377.77       3283.32       103.59 o                         
   3 -19   0        380.39        392.04        26.51 o                         
   4 -19   0        213.44        200.46        22.16 o                         
   5 -19   0        156.31        198.01        23.65 o                         
   1 -18   0       2077.55       1963.76        68.80 o                         
   2 -18   0        526.84        538.52        29.67 o                         
   3 -18   0        235.98        252.58        21.15 o                         
   4 -18   0       1988.93       2107.57        75.83 o                         
   5 -18   0       1182.19       1083.78        50.52 o                         
   1 -17   0       3787.64       3641.11       111.10 o                         
   2 -17   0        750.54        689.54        32.94 o                         
   3 -17   0       2545.35       2541.13        81.73 o                         
   4 -17   0         14.32          7.21        12.81 o                         
   5 -17   0        406.70        418.79        28.95 o                         
   1 -16   0         27.77         63.26        11.91 o                         
   2 -16   0         87.36         87.83         7.74 o                         
   3 -16   0        111.16        121.70        16.56 o                         
   4 -16   0       5702.36       5614.40       169.48 o                         
   5 -16   0         27.48         30.02        14.77 o                         
   6 -16   0        554.62        545.97        34.43 o                         
   1 -15   0       2030.73       1854.45        61.36 o                         
   2 -15   0       1096.10       1052.23        25.55 o                         
   3 -15   0       3260.80       3264.56        99.19 o                         
   4 -15   0        399.22        431.24        27.40 o                         
   5 -15   0        732.94        701.33        37.83 o                         
   6 -15   0        228.88        247.22        23.59 o                         
   1 -14   0       4110.26       3908.29       115.57 o                         
   2 -14   0        594.72        548.22        16.47 o                         
   3 -14   0        257.24        253.49        14.74 o                         
   4 -14   0       1717.51       1773.97        63.68 o                         
   5 -14   0       2126.31       2042.04        74.52 o                         
   6 -14   0        731.43        775.85        40.33 o                         
   1 -13   0        192.49        181.28        15.25 o                         
   2 -13   0       7834.00       7789.79       143.10 o                         
   3 -13   0        824.08        839.08        22.62 o                         
   4 -13   0        589.10        590.88        19.42 o                         
   5 -13   0        513.50        501.89        31.04 o                         
   6 -13   0       2024.78       2123.71        78.40 o                         
   1 -12   0       8518.92       8493.95       159.62 o                         
   2 -12   0        288.07        281.48        11.31 o                         
   3 -12   0       2879.55       2816.56        57.48 o                         
   4 -12   0        317.41        306.65        41.16 o                         
   5 -12   0       4667.71       4594.19       139.93 o                         
   6 -12   0        493.14        467.10        31.75 o                         
   1 -11   0       2396.83       2325.80        51.29 o                         
   2 -11   0       7157.66       7090.71       130.45 o                         
   3 -11   0        935.33        945.51        30.08 o                         
   4 -11   0        273.36        258.02        13.02 o                         
   5 -11   0        322.77        340.87        26.99 o                         
   6 -11   0       2703.43       2703.34        92.93 o                         
   0 -10   0      11554.24      10838.14       294.88 o                         
   1 -10   0       2274.99       2105.23        42.53 o                         
   2 -10   0        989.80       1010.22        23.83 o                         
   3 -10   0       1243.58       1151.43       113.13 o                         
   4 -10   0       3721.65       3937.30        80.34 o                         
   5 -10   0       3060.76       3056.76        66.81 o                         
   6 -10   0       1038.26       1035.82        46.53 o                         
   1  -9   0       6973.53       6778.92       124.48 o                         
   2  -9   0       1748.20       1734.33        35.71 o                         
   3  -9   0       6738.65       7030.49       179.79 o                         
   4  -9   0         82.80         99.76        20.08 o                         
   5  -9   0        591.49        572.82        20.74 o                         
   6  -9   0        224.74        260.04        15.41 o                         
   0  -8   0      64171.07      59552.52      1550.34 o                         
   1  -8   0         90.51         99.55         7.83 o                         
   2  -8   0        435.57        427.20        12.95 o                         
   3  -8   0         67.69         76.29        12.18 o                         
   4  -8   0       7632.11       8008.38       153.56 o                         
   5  -8   0         27.32         33.87         7.60 o                         
   6  -8   0        972.62        969.90        30.36 o                         
   1  -7   0       2362.16       2141.60        40.85 o                         
   2  -7   0       1296.74       1283.71        28.16 o                         
   3  -7   0       5888.61       6072.76       114.66 o                         
   4  -7   0        225.46        227.31        11.70 o                         
   5  -7   0       1615.10       1549.24        39.01 o                         
   6  -7   0        497.03        485.16        24.69 o                         
   7  -7   0       2012.52       1934.28        50.98 o                         
   0  -6   0      23113.32      21910.99       546.68 o                         
   1  -6   0       4874.66       4962.09       148.51 o                         
   2  -6   0        843.51        894.96        22.85 o                         
   3  -6   0        697.65        688.05        35.03 o                         
   4  -6   0       2691.64       2774.31        59.26 o                         
   5  -6   0       3747.93       3660.77        77.76 o                         
   6  -6   0       1188.78       1155.06        40.96 o                         
   7  -6   0        394.61        407.22        19.95 o                         
   1  -5   0        374.02        343.22         8.94 o                         
   2  -5   0      14973.37      15953.94       287.57 o                         
   3  -5   0       1448.52       1529.61        46.94 o                         
   4  -5   0       1153.08       1111.24        39.56 o                         
   5  -5   0        883.79        837.39        35.86 o                         
   6  -5   0       2414.99       2440.80        58.20 o                         
   7  -5   0        198.51        201.02        14.79 o                         
   1  -4   0      18123.49      19200.72       482.91 o                         
   2  -4   0        223.06        249.01        12.81 o                         
   3  -4   0       5872.98       6209.88       159.29 o                         
   4  -4   0        656.22        600.72        26.33 o                         
   5  -4   0       7320.85       7350.90       200.34 o                         
   6  -4   0        674.22        650.28        32.70 o                         
   7  -4   0         40.47         48.11        16.80 o                         
   1  -3   0       1802.91       1830.95        35.54 o                         
   2  -3   0      13512.06      14252.40       353.14 o                         
   3  -3   0       2029.51       2114.96        58.98 o                         
   4  -3   0        835.51        724.33        30.50 o                         
   5  -3   0        826.42        850.02        35.39 o                         
   6  -3   0       2862.24       2861.62        91.26 o                         
   7  -3   0        340.26        308.94        24.54 o                         
   0  -2   0      25518.43      21121.37       564.08 o                         
   1  -2   0        919.96       1058.22        31.51 o                         
   2  -2   0       1160.43       1263.98        37.71 o                         
   3  -2   0       2138.12       2251.49        66.06 o                         
   4  -2   0       3756.69       3661.30       107.88 o                         
   5  -2   0       4713.21       4636.96       131.83 o                         
   6  -2   0       1407.11       1339.10        51.47 o                         
   7  -2   0        439.06        437.49        29.07 o                         
   1  -1   0       5102.87       5291.17       134.57 o                         
   2  -1   0       1931.17       1952.56        53.61 o                         
   3  -1   0       9120.62       9526.62       240.43 o                         
   4  -1   0        104.82        109.55        12.21 o                         
   5  -1   0       1413.73       1313.13        48.31 o                         
   6  -1   0        443.39        412.17        26.33 o                         
   7  -1   0       1717.87       1660.19        64.63 o                         
   1   0   0        197.05        238.58         9.83 o                         
   2   0   0       1014.01       1150.38        35.27 o                         
   3   0   0         13.34         37.89         6.97 o                         
   4   0   0       7604.80       8143.97       215.41 o                         
   5   0   0         25.29         41.22        10.66 o                         
   6   0   0       1125.78       1022.48        43.61 o                         
   7   0   0        840.40        822.98        41.46 o                         
   1   1   0       5186.05       5237.44       134.63 o                         
   2   1   0       1835.52       1840.33        53.67 o                         
   3   1   0       8919.43       9048.32       240.13 o                         
   4   1   0        114.76        136.78        13.46 o                         
   5   1   0       1406.14       1366.44        49.38 o                         
   6   1   0        474.02        512.31        28.77 o                         
   7   1   0       1741.39       1702.42        65.47 o                         
   0   2   0      25476.31      20587.44       511.12 o                         
   1   2   0       1033.55       1168.55        17.44 o                         
   2   2   0       1192.78       1270.91        24.79 o                         
   3   2   0       2204.11       2334.89        66.96 o                         
   4   2   0       3878.59       4064.00       109.79 o                         
   5   2   0       4701.61       4656.02       132.96 o                         
   6   2   0       1408.43       1315.39        51.83 o                         
   7   2   0        415.40        409.55        29.01 o                         
   1   3   0       1871.37       1835.26        27.22 o                         
   2   3   0      13454.58      13803.22       273.16 o                         
   3   3   0       1848.05       1874.88        59.15 o                         
   4   3   0        820.70        852.70        32.82 o                         
   5   3   0        804.15        809.51        36.10 o                         
   6   3   0       2883.27       2879.01        92.51 o                         
   7   3   0        382.82        341.58        26.57 o                         
   0   4   0       1014.97        830.66        25.44 o                         
   1   4   0      18187.50      18115.91       258.65 o                         
   2   4   0        209.94        251.86        16.41 o                         
   3   4   0       5876.40       5958.35       107.94 o                         
   4   4   0        647.14        645.69        27.88 o                         
   5   4   0       7349.35       7469.63       202.72 o                         
   6   4   0        670.52        645.75        33.84 o                         
   7   4   0         40.21         33.12        13.76 o                         
   1   5   0        324.70        297.67         7.29 o                         
   2   5   0      15086.28      15640.11       219.98 o                         
   3   5   0       1538.24       1516.82        31.24 o                         
   4   5   0       1150.66       1128.28        41.04 o                         
   5   5   0        915.16        907.86        38.36 o                         
   6   5   0       2344.72       2372.78        81.67 o                         
   7   5   0        177.73        205.70        22.40 o                         
   0   6   0      23008.12      19793.89       491.52 o                         
   1   6   0       4846.90       4619.58        82.73 o                         
   2   6   0        862.09        935.33        16.15 o                         
   3   6   0        661.79        647.99        16.85 o                         
   4   6   0       2676.16       2810.03        83.76 o                         
   5   6   0       3780.99       3685.37       109.85 o                         
   6   6   0       1179.73       1143.23        48.91 o                         
   7   6   0        405.37        409.49        29.85 o                         
   1   7   0       2307.34       2012.54        38.73 o                         
   2   7   0       1370.59       1288.09        21.60 o                         
   3   7   0       5831.98       5935.88        86.44 o                         
   4   7   0        210.53        223.57        17.51 o                         
   5   7   0       1615.73       1534.26        56.18 o                         
   6   7   0        470.32        431.30        28.77 o                         
   7   7   0       2063.64       1857.37        72.80 o                         
   0   8   0      64120.66      58738.30      1421.25 o                         
   1   8   0         87.72        113.84         9.83 o                         
   2   8   0        464.39        441.93        10.21 o                         
   3   8   0         63.18         90.68         8.33 o                         
   4   8   0       7768.35       8027.63       214.93 o                         
   5   8   0         24.94         44.32        11.44 o                         
   6   8   0        971.24        906.38        43.49 o                         
   1   9   0       7003.82       6628.18       175.85 o                         
   2   9   0       1718.39       1636.14        30.56 o                         
   3   9   0       6505.32       6660.21        98.47 o                         
   4   9   0         78.24        106.09         7.92 o                         
   5   9   0        578.82        577.30        30.56 o                         
   6   9   0        212.78        225.72        22.10 o                         
   0  10   0      11519.19      11293.08       267.06 o                         
   1  10   0       2359.44       2135.89        96.89 o                         
   2  10   0       1024.34       1033.95        25.10 o                         
   3  10   0       1252.87       1194.86        45.53 o                         
   4  10   0       3817.85       3912.47        75.74 o                         
   5  10   0       3067.72       3000.12        95.61 o                         
   6  10   0       1041.16        967.85        45.87 o                         
   1  11   0       2402.95       2370.53        45.72 o                         
   2  11   0       7098.42       6814.70       118.34 o                         
   3  11   0        839.57        798.08        16.86 o                         
   4  11   0        252.75        261.50        27.34 o                         
   5  11   0        339.10        376.19        24.90 o                         
   6  11   0       2700.06       2664.32        91.44 o                         
   0  12   0        617.79        702.05        26.75 o                         
   1  12   0       8632.60       8703.41       168.29 o                         
   2  12   0        286.01        343.41        10.06 o                         
   3  12   0       2880.63       2716.09        44.19 o                         
   4  12   0        307.46        302.04        13.18 o                         
   5  12   0       4708.71       4587.04       136.00 o                         
   6  12   0        482.91        519.82        31.51 o                         
   1  13   0        196.37        187.94        13.91 o                         
   2  13   0       7834.01       7483.79       110.97 o                         
   3  13   0        817.43        803.17        17.63 o                         
   4  13   0        556.17        514.95        38.81 o                         
   5  13   0        505.37        509.93        30.38 o                         
   6  13   0       1985.28       2032.81        75.77 o                         
   0  14   0       7320.62       7290.08       182.70 o                         
   1  14   0       4142.94       4008.40        74.39 o                         
   2  14   0        613.67        594.24        19.94 o                         
   3  14   0        247.55        265.42         9.80 o                         
   4  14   0       1771.35       1756.42        40.91 o                         
   5  14   0       2163.10       2077.90        72.74 o                         
   6  14   0        718.80        690.07        38.54 o                         
   1  15   0       2005.11       1816.78        70.41 o                         
   2  15   0       1107.83       1033.29        21.29 o                         
   3  15   0       3188.52       3121.05        64.17 o                         
   4  15   0        410.21        428.94        16.98 o                         
   5  15   0        709.58        721.41        37.11 o                         
   6  15   0        231.34        244.48        23.29 o                         
   0  16   0      12417.28      12380.14       302.86 o                         
   1  16   0         25.64         43.05         6.61 o                         
   2  16   0        100.44        106.89         7.16 o                         
   3  16   0        105.13        118.57         7.80 o                         
   4  16   0       5818.51       5818.15       110.52 o                         
   5  16   0         26.25         92.81        17.34 o                         
   6  16   0        548.57        541.50        33.66 o                         
   1  17   0       3770.08       3707.95        71.44 o                         
   2  17   0        749.03        673.50        30.08 o                         
   3  17   0       2461.21       2399.21        75.36 o                         
   4  17   0         18.77         39.53         8.01 o                         
   5  17   0        389.49        408.84        28.18 o                         
   0  18   0       3802.22       3949.99       108.18 o                         
   1  18   0       2128.67       2087.44        44.88 o                         
   2  18   0        539.84        550.83        15.09 o                         
   3  18   0        213.42        222.00        12.95 o                         
   4  18   0       2015.01       2063.20        48.19 o                         
   5  18   0       1199.36       1164.91        49.92 o                         
   1  19   0        998.68        944.34        27.46 o                         
   2  19   0       3312.50       3269.46        54.10 o                         
   3  19   0        366.90        349.83        12.73 o                         
   4  19   0        187.66        205.00        13.19 o                         
   5  19   0        172.12        232.51        22.34 o                         
   0  20   0        211.05        155.54        15.97 o                         
   1  20   0       3202.06       3186.37        64.24 o                         
   2  20   0        285.15        298.90        11.58 o                         
   3  20   0       1352.40       1310.23        27.52 o                         
   4  20   0         17.76         22.02         8.16 o                         
   5  20   0       2287.79       2402.27        84.59 o                         
   1  21   0        115.60        142.63        11.53 o                         
   2  21   0       3212.85       3234.97        54.37 o                         
   3  21   0        260.93        259.40        13.23 o                         
   4  21   0        289.00        314.03        16.40 o                         
   5  21   0        350.99        387.21        28.89 o                         
   0  22   0       1829.63       1753.60        59.45 o                         
   1  22   0        819.52        825.45        25.63 o                         
   2  22   0        249.85        262.10        11.29 o                         
   3  22   0        351.23        350.30        13.41 o                         
   4  22   0        924.11        983.60        30.28 o                         
   1  23   0       1142.42       1136.43        31.82 o                         
   2  23   0        474.47        490.41        15.37 o                         
   3  23   0       1555.32       1590.07        47.00 o                         
   4  23   0        340.72        380.29        18.29 o                         
   0  24   0       4253.11       4388.49       124.33 o                         
   1  24   0         11.86         43.49         9.12 o                         
   2  24   0        124.96        120.40        17.01 o                         
   3  24   0         98.08        121.67         9.48 o                         
   4  24   0       2301.69       2489.55        57.86 o                         
   1  25   0       1532.72       1527.07        68.42 o                         
   2  25   0        209.14        223.92        14.91 o                         
   3  25   0        912.60        975.42        36.31 o                         
   4  25   0         29.79         35.50        14.18 o                         
   0  26   0       1313.98       1423.75        54.51 o                         
   1  26   0        708.36        772.29        27.58 o                         
   2  26   0        211.30        220.89        15.04 o                         
   3  26   0         91.30        118.27        12.87 o                         
   1  27   0        280.97        287.16        16.84 o                         
   2  27   0       1474.89       1584.12        42.38 o                         
   3  27   0        147.20        190.45        22.40 o                         
   0  28   0        264.41        284.09        23.53 o                         
   1  28   0       1080.88       1127.89        34.45 o                         
   2  28   0        134.83        167.22        15.55 o                         
   1  29   0         23.61         67.47        19.69 o                         
   0  30   0        439.64        496.47        30.80 o                         
   2 -28   1       1321.29       1325.76        60.29 o                         
  -3 -27   1         48.97         75.66        17.81 o                         
   2 -27   1        335.74        390.07        29.07 o                         
  -3 -26   1       1588.27       1751.63        70.65 o                         
   2 -26   1        576.42        636.40        37.35 o                         
   3 -26   1        589.30        656.89        39.56 o                         
  -3 -25   1         18.28         68.51        17.57 o                         
   2 -25   1        147.11        160.07        20.97 o                         
   3 -25   1        337.77        344.92        29.49 o                         
  -4 -24   1          9.82         35.98        15.25 o                         
  -3 -24   1       2329.52       2471.07        90.25 o                         
  -2 -24   1         73.10        115.09        18.47 o                         
   1 -24   1       1992.13       1867.08        71.96 o                         
   2 -24   1         30.70         21.27        13.58 o                         
   3 -24   1        579.62        563.66        35.33 o                         
   4 -24   1        790.84        848.29        45.57 o                         
  -4 -23   1        699.45        668.03        39.26 o                         
  -3 -23   1         13.56         48.61        15.67 o                         
  -2 -23   1       1039.01       1153.48        48.79 o                         
   1 -23   1        549.50        521.13        31.69 o                         
   2 -23   1         60.06         52.60        16.62 o                         
   3 -23   1        670.52        649.98        38.13 o                         
   4 -23   1       1484.56       1455.44        63.44 o                         
  -4 -22   1        828.75        847.04        44.26 o                         
  -3 -22   1       1131.21       1151.69        52.30 o                         
  -2 -22   1       1835.94       1901.81        69.40 o                         
   1 -22   1       1232.50       1123.99        48.79 o                         
   2 -22   1       1931.31       1879.83        71.60 o                         
   3 -22   1        260.58        246.51        25.02 o                         
   4 -22   1         66.75         88.22        17.93 o                         
  -5 -21   1       1751.49       1863.80        73.51 o                         
  -4 -21   1         98.99        156.55        21.03 o                         
  -3 -21   1         21.84         46.41        14.48 o                         
  -2 -21   1        388.81        448.27        28.12 o                         
   1 -21   1        421.94        368.03        25.73 o                         
   2 -21   1        417.80        486.22        30.62 o                         
   3 -21   1       2492.90       2455.88        86.56 o                         
   4 -21   1        483.20        476.51        31.81 o                         
  -5 -20   1         51.85         94.90        18.65 o                         
  -4 -20   1       1585.10       1652.39        64.69 o                         
  -3 -20   1         92.84        113.30        17.22 o                         
  -2 -20   1       3548.03       3521.25       110.09 o                         
   1 -20   1        118.18        130.82        17.34 o                         
   2 -20   1       4432.96       4188.15       129.15 o                         
   3 -20   1        600.02        540.67        33.12 o                         
   4 -20   1        100.89        117.59        19.12 o                         
   5 -20   1        603.93        612.03        37.77 o                         
  -5 -19   1       2268.18       2390.05        86.08 o                         
  -4 -19   1        467.36        481.87        30.08 o                         
  -3 -19   1        127.84        148.33        18.59 o                         
  -2 -19   1        232.48        258.40        13.29 o                         
   1 -19   1        197.68        217.79        20.02 o                         
   2 -19   1        850.94        758.94        37.59 o                         
   3 -19   1       2911.53       2959.14        96.45 o                         
   4 -19   1        358.67        360.17        26.69 o                         
   5 -19   1        953.11        999.48        48.73 o                         
  -5 -18   1        131.75        164.36        19.90 o                         
  -4 -18   1        564.06        614.48        33.54 o                         
  -3 -18   1       2826.69       2792.22        92.39 o                         
  -2 -18   1       1613.27       1595.81        37.90 o                         
  -1 -18   1        171.69        189.67        17.45 o                         
   1 -18   1       2270.14       2069.14        69.94 o                         
   2 -18   1       2061.23       1794.58        66.54 o                         
   3 -18   1        937.84        852.17        40.63 o                         
   4 -18   1        724.35        671.84        37.53 o                         
   5 -18   1        990.96       1011.64        48.97 o                         
  -5 -17   1        377.24        386.68        27.58 o                         
  -4 -17   1       1465.55       1463.13        56.71 o                         
  -3 -17   1        130.76        122.31        10.39 o                         
  -2 -17   1       3174.77       3096.37        79.23 o                         
  -1 -17   1       1185.02       1201.07        44.20 o                         
   1 -17   1        750.98        782.05        36.10 o                         
   2 -17   1         84.90         71.72        14.00 o                         
   3 -17   1        898.36        855.74        40.03 o                         
   4 -17   1       2084.94       2081.71        76.19 o                         
   5 -17   1        769.90        784.61        41.16 o                         
  -6 -16   1         15.08         25.44        14.83 o                         
  -5 -16   1        129.47        177.22        20.73 o                         
  -4 -16   1         15.61         21.63        10.04 o                         
  -3 -16   1       5846.31       5882.70       118.38 o                         
  -2 -16   1        351.51        336.86        15.49 o                         
  -1 -16   1        629.45        522.38        26.81 o                         
   1 -16   1       5805.42       5618.10       158.76 o                         
   2 -16   1         35.24         33.18        11.08 o                         
   3 -16   1       1190.24       1122.02        46.23 o                         
   4 -16   1       1169.03       1105.05        48.43 o                         
   5 -16   1       1232.00       1129.23        51.05 o                         
  -6 -15   1       1719.77       1798.33        69.04 o                         
  -5 -15   1        643.14        659.10        35.50 o                         
  -4 -15   1       1203.60       1221.04        32.80 o                         
  -3 -15   1        119.79        132.47        17.78 o                         
  -2 -15   1       3661.58       3686.70        75.03 o                         
  -1 -15   1        435.12        449.46        24.07 o                         
   0 -15   1       6274.01       5048.06       149.40 o                         
   1 -15   1       1194.85       1121.84        42.36 o                         
   2 -15   1         23.39         20.08        10.13 o                         
   3 -15   1       2355.31       2266.09        75.42 o                         
   4 -15   1       3167.39       3058.26        99.07 o                         
   5 -15   1        861.20        788.36        40.51 o                         
   6 -15   1         66.87         65.05        15.61 o                         
  -6 -14   1        465.64        562.05        33.54 o                         
  -5 -14   1        106.55        126.06        11.90 o                         
  -4 -14   1       1451.70       1464.56        54.27 o                         
  -3 -14   1       3364.31       3361.21        70.65 o                         
  -2 -14   1       4366.86       4464.00        86.64 o                         
  -1 -14   1        963.23        940.93        23.90 o                         
   0 -14   1       1858.38       1609.79        53.44 o                         
   1 -14   1       2826.90       2640.19        82.63 o                         
   2 -14   1       4600.65       4470.88       128.67 o                         
   3 -14   1       1102.88       1033.74        43.73 o                         
   4 -14   1        204.17        165.91        19.00 o                         
   5 -14   1        985.34        896.90        43.49 o                         
   6 -14   1       1200.98       1201.07        54.51 o                         
  -6 -13   1        221.26        257.11        22.70 o                         
  -5 -13   1       3463.08       3488.99        75.90 o                         
  -4 -13   1        523.86        517.30        25.62 o                         
  -3 -13   1        143.96        135.43         9.38 o                         
  -2 -13   1        639.64        644.99        18.52 o                         
  -1 -13   1       6286.08       6207.18       116.08 o                         
   0 -13   1        967.96        846.45        32.47 o                         
   1 -13   1        119.52        112.41        12.75 o                         
   2 -13   1       1148.91       1150.68        43.73 o                         
   3 -13   1       6635.17       6702.77       186.87 o                         
   4 -13   1       1137.84       1029.27        43.96 o                         
   5 -13   1       1251.84       1208.82        51.83 o                         
   6 -13   1        530.79        524.29        33.78 o                         
  -6 -12   1        550.72        553.51        28.00 o                         
  -5 -12   1        144.21        148.07        12.27 o                         
  -4 -12   1       3474.69       3520.41        73.62 o                         
  -3 -12   1        194.35        169.75         9.89 o                         
  -2 -12   1       8332.56       8311.72       158.14 o                         
  -1 -12   1       1698.77       1689.00        36.73 o                         
   0 -12   1       2094.58       1983.96        62.79 o                         
   1 -12   1        217.37        194.20        15.01 o                         
   2 -12   1      11989.18      11027.28       312.45 o                         
   3 -12   1       1348.59       1216.92        47.60 o                         
   4 -12   1         36.11         35.86        11.62 o                         
   5 -12   1        886.36        873.67        42.18 o                         
   6 -12   1       1587.54       1532.41        63.86 o                         
  -6 -11   1        325.23        335.37        17.75 o                         
  -5 -11   1       2892.41       2955.70        65.82 o                         
  -4 -11   1        498.46        513.83        18.55 o                         
  -3 -11   1        143.02        151.78         9.64 o                         
  -2 -11   1       1634.76       1642.35        36.66 o                         
  -1 -11   1      12949.44      13060.72       244.38 o                         
   0 -11   1       2820.98       2717.82        81.73 o                         
   1 -11   1        610.39        600.66        25.32 o                         
   2 -11   1       1401.78       1414.04        31.36 o                         
   3 -11   1       4931.33       5137.47        98.92 o                         
   4 -11   1        548.91        530.12        29.31 o                         
   5 -11   1       1506.41       1449.07        57.66 o                         
   6 -11   1        643.65        614.83        35.80 o                         
  -6 -10   1        825.77        789.89        66.24 o                         
  -5 -10   1        187.96        184.68        12.49 o                         
  -4 -10   1       2026.67       1981.51        48.58 o                         
  -3 -10   1       5291.52       5323.22       103.80 o                         
  -2 -10   1       3832.03       3816.73        83.43 o                         
  -1 -10   1        669.19        647.00        16.78 o                         
   0 -10   1        378.71        348.97        18.53 o                         
   1 -10   1       4495.32       4320.34       121.94 o                         
   2 -10   1       6900.31       7068.50       130.96 o                         
   3 -10   1       1456.12       1471.35        43.19 o                         
   4 -10   1        984.40        945.86        26.02 o                         
   5 -10   1       1445.77       1444.36        56.24 o                         
   6 -10   1        807.67        828.04        42.06 o                         
  -6  -9   1       2700.79       2616.94        61.38 o                         
  -5  -9   1        279.13        293.60        15.02 o                         
  -4  -9   1       2996.70       2961.40        70.17 o                         
  -3  -9   1        108.78        117.90         8.76 o                         
  -2  -9   1       5135.96       5184.20        98.23 o                         
  -1  -9   1       5700.45       6032.49       110.69 o                         
   0  -9   1       8544.92       7787.50       211.54 o                         
   1  -9   1       1635.24       1729.71        53.85 o                         
   2  -9   1        502.20        482.06        20.58 o                         
   3  -9   1       1541.90       1652.21        48.01 o                         
   4  -9   1       4887.24       5041.66        99.33 o                         
   5  -9   1       1380.81       1408.14        36.96 o                         
   6  -9   1        260.40        257.47        22.99 o                         
  -6  -8   1        107.37        133.93        13.05 o                         
  -5  -8   1         74.28         92.21         9.81 o                         
  -4  -8   1         82.66         79.87        13.82 o                         
  -3  -8   1      11133.55      11437.12       214.80 o                         
  -2  -8   1        727.49        730.35        19.07 o                         
  -1  -8   1       1516.77       1497.04        31.96 o                         
   0  -8   1        828.85        776.69        26.87 o                         
   1  -8   1      11407.07      11573.90       300.24 o                         
   2  -8   1        529.49        526.27        14.13 o                         
   3  -8   1       2069.08       2069.51        44.03 o                         
   4  -8   1       2230.42       2180.26        49.64 o                         
   5  -8   1       2326.32       2286.62        52.79 o                         
   6  -8   1         21.06         28.89        11.91 o                         
  -7  -7   1        124.42        184.08        14.72 o                         
  -6  -7   1       3185.37       3139.16        71.01 o                         
  -5  -7   1        889.66        882.54        26.57 o                         
  -4  -7   1       2646.63       2702.58        58.00 o                         
  -3  -7   1        346.10        349.12        13.55 o                         
  -2  -7   1       6399.62       6826.22       126.97 o                         
  -1  -7   1       2280.51       2167.55        44.23 o                         
   0  -7   1      10496.04      10119.71       264.97 o                         
   1  -7   1       2434.09       2570.14        72.92 o                         
   2  -7   1        383.77        346.24        11.19 o                         
   3  -7   1       4213.49       4444.94        86.49 o                         
   4  -7   1       5869.71       6016.08       116.34 o                         
   5  -7   1       1347.81       1312.03        34.70 o                         
   6  -7   1         36.42         39.98         8.61 o                         
  -7  -6   1       1424.50       1397.69        71.84 o                         
  -6  -6   1        801.37        778.39        33.06 o                         
  -5  -6   1        272.15        259.75        13.86 o                         
  -4  -6   1       2917.81       2854.64        60.19 o                         
  -3  -6   1       8529.35       9067.36       169.18 o                         
  -2  -6   1       7808.42       8281.13       160.22 o                         
  -1  -6   1       2651.63       2634.75        52.51 o                         
   0  -6   1       2322.60       2136.04        59.99 o                         
   1  -6   1       6083.51       6000.37       166.80 o                         
   2  -6   1      11655.02      12638.34       226.97 o                         
   3  -6   1       3040.24       3094.37        63.54 o                         
   4  -6   1        534.42        525.48        19.18 o                         
   5  -6   1        991.68       1017.27        29.12 o                         
   6  -6   1       1333.76       1371.66        38.19 o                         
  -7  -5   1        111.32        106.77        12.24 o                         
  -6  -5   1        465.15        467.25        19.70 o                         
  -5  -5   1       3785.59       3573.61       105.56 o                         
  -4  -5   1        956.85       1002.46        37.41 o                         
  -3  -5   1        320.25        311.80        11.82 o                         
  -2  -5   1       1262.04       1271.75        27.44 o                         
  -1  -5   1      18335.21      18683.54       332.67 o                         
   0  -5   1       3511.10       3495.63        63.44 o                         
   1  -5   1        150.29        144.05         5.43 o                         
   2  -5   1       1619.84       1692.16        36.04 o                         
   3  -5   1       9913.28      10732.32       198.23 o                         
   4  -5   1       1475.86       1443.89        46.82 o                         
   5  -5   1       1821.88       1840.09        60.70 o                         
   6  -5   1       1113.52       1048.38        31.94 o                         
  -7  -4   1         13.04         27.20         8.44 o                         
  -6  -4   1       1781.92       1601.27        59.33 o                         
  -5  -4   1        151.36        146.84        15.79 o                         
  -4  -4   1       4623.18       4711.78       128.79 o                         
  -3  -4   1        309.60        311.32        16.26 o                         
  -2  -4   1      10675.88      11306.34       207.47 o                         
  -1  -4   1       3465.30       3422.73        65.32 o                         
   0  -4   1       2181.26       2012.31        38.76 o                         
   1  -4   1        110.65         97.52         4.80 o                         
   2  -4   1      22729.08      23854.96       435.40 o                         
   3  -4   1       2196.62       2173.33        63.50 o                         
   4  -4   1        179.91        164.06        13.64 o                         
   5  -4   1        772.96        771.57        33.18 o                         
   6  -4   1       2707.98       2622.44        84.65 o                         
   7  -4   1        861.31        860.13        44.38 o                         
  -7  -3   1        147.60        143.09        19.66 o                         
  -6  -3   1        397.33        364.81        25.08 o                         
  -5  -3   1       3058.84       3009.00        91.62 o                         
  -4  -3   1        642.96        667.85        28.30 o                         
  -3  -3   1          0.86         17.28         6.08 o                         
  -2  -3   1       3241.57       3510.95        97.88 o                         
  -1  -3   1      30163.39      32125.98       587.45 o                         
   0  -3   1       8071.58       8274.53       153.84 o                         
   1  -3   1        581.08        541.28        11.93 o                         
   2  -3   1       1699.59       1804.53        53.26 o                         
   3  -3   1       7492.04       7930.23       206.83 o                         
   4  -3   1        937.87        849.54        33.54 o                         
   5  -3   1       1858.54       1876.55        61.06 o                         
   6  -3   1       1172.02       1150.32        46.41 o                         
   7  -3   1       1014.25        974.05        44.92 o                         
  -7  -2   1       1864.77       1917.06        70.65 o                         
  -6  -2   1        978.51        935.45        41.34 o                         
  -5  -2   1        284.83        266.34        19.54 o                         
  -4  -2   1       3574.23       3522.92       103.95 o                         
  -3  -2   1       9465.45      10040.84       253.89 o                         
  -2  -2   1       7514.59       7822.29       201.17 o                         
  -1  -2   1       2798.01       2812.93        41.74 o                         
   0  -2   1        860.80        792.46        13.47 o                         
   2  -2   1      14721.93      15767.06       411.22 o                         
   3  -2   1       2808.19       2932.15        82.21 o                         
   4  -2   1       1027.95        919.42        35.03 o                         
   5  -2   1       1095.34       1058.22        41.40 o                         
   6  -2   1       1003.86       1032.49        43.13 o                         
   7  -2   1       1100.28       1088.25        48.79 o                         
  -7  -1   1        109.87        135.05        19.54 o                         
  -6  -1   1       3756.20       3591.55       110.74 o                         
  -5  -1   1        518.68        526.13        26.63 o                         
  -4  -1   1       4154.37       4151.87       115.63 o                         
  -3  -1   1        228.29        231.08        14.71 o                         
  -2  -1   1       5723.11       6077.49       104.46 o                         
  -1  -1   1      11759.33      12991.70       281.89 o                         
   0  -1   1       7553.13       8135.34       127.61 o                         
   1  -1   1       3069.23       3414.26        83.22 o                         
   2  -1   1       1584.28       1747.70        48.37 o                         
   3  -1   1       3399.27       3692.22        49.38 o                         
   4  -1   1       7134.46       7310.16       196.82 o                         
   5  -1   1       1636.20       1676.27        57.19 o                         
   6  -1   1        129.47        150.72        17.39 o                         
   7  -1   1        669.09        648.73        35.56 o                         
  -7   0   1       3862.42       3593.39       114.85 o                         
  -6   0   1          1.38         48.43        12.27 o                         
  -5   0   1         47.64         66.48        12.15 o                         
  -4   0   1        213.75        227.98        16.74 o                         
  -3   0   1      14457.06      15140.13       386.32 o                         
  -2   0   1        214.57        208.38         6.65 o                         
  -1   0   1       1650.08       1716.66        32.33 o                         
   0   0   1          7.51          3.23         2.19 o                         
   1   0   1      13543.90      14281.41       337.23 o                         
   2   0   1       1956.01       2136.42        39.86 o                         
   3   0   1       2522.68       2609.44        48.91 o                         
   4   0   1       2990.59       2982.49        86.85 o                         
   5   0   1       3067.64       3040.39        91.86 o                         
   6   0   1          1.17         17.34         9.89 o                         
   7   0   1       1567.40       1576.73        62.43 o                         
  -7   1   1        115.17        133.50        18.71 o                         
  -6   1   1       3772.46       3612.04       111.16 o                         
  -5   1   1        456.43        432.55        25.14 o                         
  -4   1   1       4049.52       4041.84       115.21 o                         
  -3   1   1        226.74        278.79        15.91 o                         
  -2   1   1       5637.47       5780.72       104.26 o                         
  -1   1   1      11676.94      12686.66       221.23 o                         
   0   1   1       7597.64       7811.00       139.46 o                         
   1   1   1       3044.30       3384.42        82.98 o                         
   2   1   1       1479.59       1674.49        21.14 o                         
   3   1   1       3307.72       3569.36        77.06 o                         
   4   1   1       7323.08       7521.16       197.72 o                         
   5   1   1       1674.82       1638.98        57.37 o                         
   6   1   1        126.91        137.55        17.45 o                         
   7   1   1        678.82        646.88        36.16 o                         
  -7   2   1       1850.11       1849.86        71.07 o                         
  -6   2   1        993.03        943.31        42.00 o                         
  -5   2   1        273.13        287.97        20.43 o                         
  -4   2   1       3653.00       3789.32       105.32 o                         
  -3   2   1       9392.87       9547.17       253.30 o                         
  -2   2   1       7290.31       7814.80        89.41 o                         
  -1   2   1       2745.92       2746.25        50.19 o                         
   0   2   1        885.64        836.11        16.05 o                         
   1   2   1       6621.18       6868.31        88.36 o                         
   2   2   1      14874.97      16469.92       185.04 o                         
   3   2   1       2811.67       2954.10        44.00 o                         
   4   2   1        990.29        991.62        36.52 o                         
   5   2   1       1038.21       1089.91        42.59 o                         
   6   2   1       1025.56       1033.92        44.74 o                         
   7   2   1       1108.10       1143.65        50.40 o                         
  -7   3   1        145.87        147.26        20.43 o                         
  -6   3   1        426.77        407.53        25.97 o                         
  -5   3   1       3112.52       3008.46        92.22 o                         
  -4   3   1        614.86        633.90        28.06 o                         
  -3   3   1          1.89          9.57         2.88 o                         
  -2   3   1       3342.06       3704.73        53.05 o                         
  -1   3   1      30428.30      32195.11       368.13 o                         
   0   3   1       8209.69       8535.14       171.25 o                         
   1   3   1        495.33        462.56         8.61 o                         
   2   3   1       1767.43       1959.77        34.96 o                         
   3   3   1       7399.71       8009.28       150.90 o                         
   4   3   1        981.08        993.11        36.64 o                         
   5   3   1       1801.71       1764.32        61.66 o                         
   6   3   1       1146.26       1109.69        47.60 o                         
   7   3   1       1022.79       1032.49        47.48 o                         
  -7   4   1         14.09         14.77        13.17 o                         
  -6   4   1       1786.23       1627.01        60.70 o                         
  -5   4   1        153.10        170.31        16.92 o                         
  -4   4   1       4562.82       4527.41       128.79 o                         
  -3   4   1        305.62        282.12         9.33 o                         
  -2   4   1      10747.54      11306.73       158.44 o                         
  -1   4   1       3470.01       3474.53        50.20 o                         
   0   4   1       2187.98       1967.82        56.60 o                         
   1   4   1         98.03         92.40         4.94 o                         
   2   4   1      22550.21      24193.22       500.70 o                         
   3   4   1       2204.30       2229.62        34.28 o                         
   4   4   1        181.36        175.38        15.19 o                         
   5   4   1        780.35        790.45        35.21 o                         
   6   4   1       2748.09       2674.92        87.69 o                         
   7   4   1        864.88        854.61        43.37 o                         
  -7   5   1        108.38        109.91        18.65 o                         
  -6   5   1        427.41        440.11        28.18 o                         
  -5   5   1       3820.98       3550.68       106.39 o                         
  -4   5   1        975.39        991.68        38.30 o                         
  -3   5   1        314.81        305.93        10.14 o                         
  -2   5   1       1182.51       1227.71        20.42 o                         
  -1   5   1      17915.15      18119.76       304.35 o                         
   0   5   1       3424.39       3155.32        58.36 o                         
   2   5   1       1715.75       1800.50        32.84 o                         
   3   5   1      10031.20      10619.35       150.61 o                         
   4   5   1       1438.65       1381.81        48.97 o                         
   5   5   1       1859.60       1817.28        63.21 o                         
   6   5   1       1113.21       1072.34        46.53 o                         
  -7   6   1       1405.09       1410.65        59.33 o                         
  -6   6   1        785.58        768.65        38.19 o                         
  -5   6   1        280.82        267.18        20.14 o                         
  -4   6   1       2789.00       2797.52        85.13 o                         
  -3   6   1       8649.96       9014.09       128.32 o                         
  -2   6   1       7990.64       8457.29       118.79 o                         
  -1   6   1       2686.10       2783.10        40.62 o                         
   0   6   1       2267.48       2055.04        38.35 o                         
   1   6   1       6252.60       6283.85       106.30 o                         
   2   6   1      11441.83      12098.63       208.07 o                         
   3   6   1       3059.76       3203.29        49.43 o                         
   4   6   1        563.27        552.58        26.57 o                         
   5   6   1        957.42        998.89        41.94 o                         
   6   6   1       1347.94       1372.58        55.28 o                         
  -7   7   1        113.83        152.68        21.15 o                         
  -6   7   1       3154.19       3171.81       101.69 o                         
  -5   7   1        942.71        881.36        38.48 o                         
  -4   7   1       2678.48       2699.41        82.21 o                         
  -3   7   1        350.12        395.17         9.50 o                         
  -2   7   1       6426.83       6747.32        97.05 o                         
  -1   7   1       2384.48       2285.66        34.32 o                         
   0   7   1      10367.87       9884.80       168.81 o                         
   1   7   1       2393.83       2500.12        46.31 o                         
   2   7   1        417.39        388.56        11.38 o                         
   3   7   1       4265.02       4405.54        65.56 o                         
   4   7   1       5760.60       5816.77       163.58 o                         
   5   7   1       1316.47       1307.77        50.52 o                         
   6   7   1         38.12         58.32        14.83 o                         
  -6   8   1        119.99        147.32        18.53 o                         
  -5   8   1         72.36         71.25        13.64 o                         
  -4   8   1         80.31         90.91         8.25 o                         
  -3   8   1      11285.32      11672.22       163.86 o                         
  -2   8   1        758.62        788.25        14.92 o                         
  -1   8   1       1569.01       1532.70        24.75 o                         
   0   8   1        743.92        693.67        16.80 o                         
   1   8   1      11477.45      11114.77       190.75 o                         
   2   8   1        536.27        522.33        13.71 o                         
   3   8   1       2067.72       2049.51        57.44 o                         
   4   8   1       2297.52       2298.94        47.15 o                         
   5   8   1       2262.49       2243.57        75.71 o                         
   6   8   1         20.00         20.02        11.50 o                         
  -6   9   1       2712.08       2514.56        86.68 o                         
  -5   9   1        258.78        253.65        20.61 o                         
  -4   9   1       2891.52       2964.77        58.64 o                         
  -3   9   1        100.91        131.83         6.40 o                         
  -2   9   1       5048.83       5117.69        75.51 o                         
  -1   9   1       5653.48       5783.26        85.07 o                         
   0   9   1       8581.99       7863.13       134.84 o                         
   1   9   1       1695.88       1729.62        34.28 o                         
   2   9   1        461.14        435.83        12.96 o                         
   3   9   1       1517.61       1592.87        27.56 o                         
   4   9   1       5017.65       4893.44        93.98 o                         
   5   9   1       1394.86       1411.60        54.27 o                         
   6   9   1        244.49        232.45        22.58 o                         
  -6  10   1        832.81        798.43        39.79 o                         
  -5  10   1        171.84        194.62        18.65 o                         
  -4  10   1       2019.02       2043.86        43.31 o                         
  -3  10   1       5276.17       5355.04        79.11 o                         
  -2  10   1       3739.43       3769.93        57.36 o                         
  -1  10   1        640.69        610.42        13.05 o                         
   0  10   1        413.87        374.55        12.21 o                         
   1  10   1       4428.73       4346.78       111.10 o                         
   2  10   1       6920.92       6946.07       121.77 o                         
   3  10   1       1441.42       1399.79        25.29 o                         
   4  10   1        961.64        928.79        24.95 o                         
   5  10   1       1384.79       1396.71        54.98 o                         
   6  10   1        874.67        882.96        43.01 o                         
  -6  11   1        340.98        348.49        25.79 o                         
  -5  11   1       2986.77       2998.57        94.66 o                         
  -4  11   1        473.45        525.12        16.95 o                         
  -3  11   1        134.59        163.15         7.40 o                         
  -2  11   1       1692.53       1706.40        28.88 o                         
  -1  11   1      12967.84      13471.10       187.95 o                         
   0  11   1       2905.73       2801.98        52.84 o                         
   1  11   1        594.11        578.20        16.09 o                         
   2  11   1       1478.16       1534.00        68.57 o                         
   3  11   1       4968.23       5065.27        76.43 o                         
   4  11   1        579.70        570.14        21.59 o                         
   5  11   1       1475.11       1503.34        57.43 o                         
   6  11   1        608.09        646.59        36.64 o                         
  -6  12   1        548.43        533.16        32.41 o                         
  -5  12   1        144.99        154.94        18.65 o                         
  -4  12   1       3401.84       3508.24        69.50 o                         
  -3  12   1        186.82        169.19        11.29 o                         
  -2  12   1       8437.04       8511.84       122.13 o                         
  -1  12   1       1698.87       1676.67        28.63 o                         
   0  12   1       2102.37       2021.27        32.53 o                         
   1  12   1        200.65        175.11         9.20 o                         
   2  12   1      11827.00      11860.56       198.75 o                         
   3  12   1       1369.67       1337.33        24.70 o                         
   4  12   1         27.56         30.19         6.77 o                         
   5  12   1        886.88        894.76        41.88 o                         
   6  12   1       1628.39       1609.61        63.80 o                         
  -6  13   1        196.39        192.89        20.49 o                         
  -5  13   1       3507.32       3471.63       108.60 o                         
  -4  13   1        529.22        546.89        18.27 o                         
  -3  13   1        141.17        148.91         9.29 o                         
  -2  13   1        595.28        617.03        14.70 o                         
  -1  13   1       6120.56       5994.12        89.57 o                         
   0  13   1        927.83        823.22        16.14 o                         
   1  13   1        130.58        116.07         8.06 o                         
   2  13   1       1208.50       1189.99        27.54 o                         
   3  13   1       6668.37       6537.07        97.76 o                         
   4  13   1       1113.14       1062.66        28.54 o                         
   5  13   1       1252.98       1201.19        50.64 o                         
   6  13   1        546.79        533.52        33.36 o                         
  -6  14   1        454.15        469.96        31.22 o                         
  -5  14   1        115.95        133.14        18.59 o                         
  -4  14   1       1406.66       1425.98        34.90 o                         
  -3  14   1       3442.96       3470.83        54.78 o                         
  -2  14   1       4441.25       4332.27       186.11 o                         
  -1  14   1        977.77        927.80        22.72 o                         
   0  14   1       1773.32       1604.76        27.55 o                         
   1  14   1       2938.16       2689.28        91.26 o                         
   2  14   1       4537.25       4361.43        81.55 o                         
   3  14   1       1167.86       1146.34        29.85 o                         
   4  14   1        218.01        215.11        12.48 o                         
   5  14   1        946.24        970.53        43.96 o                         
   6  14   1       1202.75       1202.21        53.61 o                         
  -6  15   1       1693.44       1667.58        67.26 o                         
  -5  15   1        656.74        654.87        35.21 o                         
  -4  15   1       1176.36       1247.34        31.85 o                         
  -3  15   1        126.51        167.35         8.79 o                         
  -2  15   1       3694.74       3742.01        58.74 o                         
  -1  15   1        504.06        477.81        12.47 o                         
   0  15   1       6217.04       5372.76       304.29 o                         
   1  15   1       1152.74       1103.74        27.35 o                         
   2  15   1         31.52         38.63         6.62 o                         
   3  15   1       2345.21       2230.74        38.86 o                         
   4  15   1       3127.74       3026.25        64.12 o                         
   5  15   1        835.87        836.08        40.45 o                         
   6  15   1         81.50        105.86        17.39 o                         
  -6  16   1         19.53         32.47        13.76 o                         
  -5  16   1        121.91        155.06        19.60 o                         
  -4  16   1         17.32         23.48         9.00 o                         
  -3  16   1       5974.33       6169.20        91.95 o                         
  -2  16   1        364.95        348.26        21.00 o                         
  -1  16   1        647.65        609.31        14.59 o                         
   0  16   1        467.46        420.14        11.00 o                         
   1  16   1       5840.01       5466.11       183.54 o                         
   2  16   1         41.40         50.12         7.40 o                         
   3  16   1       1180.64       1112.52        23.42 o                         
   4  16   1       1176.79       1159.72        31.50 o                         
   5  16   1       1187.58       1184.51        50.70 o                         
  -5  17   1        384.15        367.08        27.05 o                         
  -4  17   1       1389.55       1450.65        36.62 o                         
  -3  17   1        122.96        168.97         9.04 o                         
  -2  17   1       3097.73       3022.92        50.24 o                         
  -1  17   1       1144.95       1145.45        23.00 o                         
   0  17   1       5295.48       5014.79       169.00 o                         
   1  17   1        803.31        846.07        23.86 o                         
   2  17   1         85.19         95.61         9.27 o                         
   3  17   1        921.59        901.48        20.66 o                         
   4  17   1       2138.86       2133.37        49.17 o                         
   5  17   1        754.39        725.87        38.72 o                         
  -5  18   1        121.46        146.90        19.06 o                         
  -4  18   1        544.23        589.36        21.13 o                         
  -3  18   1       2824.78       2877.06        50.49 o                         
  -2  18   1       1582.78       1568.33        30.14 o                         
  -1  18   1        162.56        163.22         8.07 o                         
   0  18   1        439.49        443.23        17.08 o                         
   1  18   1       2173.39       1986.11        44.30 o                         
   2  18   1       2063.75       1923.26        72.68 o                         
   3  18   1        943.43        892.05        20.99 o                         
   4  18   1        716.89        712.82        23.92 o                         
   5  18   1        985.27       1027.01        47.36 o                         
  -5  19   1       2327.13       2392.91        83.34 o                         
  -4  19   1        460.78        456.70        24.51 o                         
  -3  19   1        120.13        132.87         8.82 o                         
  -2  19   1        258.68        285.65        11.12 o                         
  -1  19   1       3134.64       3220.12        65.40 o                         
   0  19   1        612.81        588.25        24.25 o                         
   1  19   1        174.72        183.46        11.92 o                         
   2  19   1        859.65        789.00        31.13 o                         
   3  19   1       2961.29       2853.83        49.68 o                         
   4  19   1        365.99        360.30        17.26 o                         
   5  19   1        935.86        974.47        46.53 o                         
  -5  20   1         50.69         85.37        16.50 o                         
  -4  20   1       1570.51       1656.21        42.38 o                         
  -3  20   1         86.01        100.81         8.21 o                         
  -2  20   1       3574.38       3513.21       179.16 o                         
  -1  20   1        544.31        543.80        29.96 o                         
   0  20   1       1179.43       1198.39        40.33 o                         
   1  20   1        115.68        134.16        11.14 o                         
   2  20   1       4433.21       4159.51       136.95 o                         
   3  20   1        616.70        593.87        17.08 o                         
   4  20   1         86.70         82.78        10.64 o                         
   5  20   1        584.58        629.37        36.28 o                         
  -5  21   1       1741.34       1859.99        70.35 o                         
  -4  21   1         98.14        123.49        11.90 o                         
  -3  21   1         19.48         30.02         6.32 o                         
  -2  21   1        376.87        416.13        17.98 o                         
  -1  21   1       3247.07       3243.78        84.80 o                         
   0  21   1        694.59        655.17        22.36 o                         
   1  21   1        429.83        399.15        16.85 o                         
   2  21   1        410.03        460.19        18.60 o                         
   3  21   1       2478.59       2391.51        44.02 o                         
   4  21   1        467.67        442.18        19.56 o                         
  -4  22   1        835.27        874.71        49.21 o                         
  -3  22   1       1176.32       1244.96        33.22 o                         
  -2  22   1       1846.49       1893.45        45.05 o                         
  -1  22   1        370.70        390.84        17.38 o                         
   0  22   1        893.90        873.19        26.97 o                         
   1  22   1       1235.09       1180.92        35.42 o                         
   2  22   1       1936.24       1908.46        45.13 o                         
   3  22   1        298.01        303.28        12.85 o                         
   4  22   1         74.74         80.03        10.92 o                         
  -4  23   1        675.02        729.33        35.44 o                         
  -3  23   1         15.76         53.44        13.61 o                         
  -2  23   1       1040.97       1113.75        45.24 o                         
  -1  23   1        454.55        459.25        39.41 o                         
   0  23   1       1810.26       1904.94        45.62 o                         
   1  23   1        547.37        560.35        21.12 o                         
   2  23   1         79.38         79.61         8.13 o                         
   3  23   1        651.77        673.66        19.41 o                         
   4  23   1       1471.57       1421.82        42.24 o                         
  -4  24   1         12.81         24.66        13.34 o                         
  -3  24   1       2407.67       2563.65        57.09 o                         
  -2  24   1         76.45         81.85        10.81 o                         
  -1  24   1        179.66        196.16        14.15 o                         
   0  24   1        191.75        217.93        19.75 o                         
   1  24   1       2005.53       2038.88        48.04 o                         
   2  24   1         33.72         36.65         6.78 o                         
   3  24   1        569.24        562.63        17.80 o                         
   4  24   1        768.43        772.01        38.42 o                         
  -3  25   1         16.11         48.91        10.96 o                         
  -2  25   1        974.99       1001.36        41.58 o                         
  -1  25   1        296.59        289.53        16.27 o                         
   0  25   1       1997.90       2046.77        59.01 o                         
   1  25   1        228.62        280.19        16.18 o                         
   2  25   1        152.82        157.79        10.77 o                         
   3  25   1        349.37        399.30        15.13 o                         
  -3  26   1       1590.74       1749.94        47.24 o                         
  -2  26   1        590.66        592.47        23.10 o                         
  -1  26   1         45.79         53.50        10.26 o                         
   0  26   1        295.69        341.31        18.05 o                         
   1  26   1        850.18        901.42        29.38 o                         
   2  26   1        588.88        627.55        31.63 o                         
   3  26   1        614.78        623.47        19.37 o                         
  -3  27   1         45.25         59.51        15.67 o                         
  -2  27   1         67.30         94.25        12.17 o                         
  -1  27   1        991.01       1048.74        32.85 o                         
   0  27   1        237.49        264.82        15.88 o                         
   1  27   1         88.53        106.09        12.59 o                         
   2  27   1        333.61        380.34        24.63 o                         
  -2  28   1        964.26       1007.19        32.18 o                         
  -1  28   1        100.62        143.81        27.67 o                         
   0  28   1        464.71        487.01        21.44 o                         
   1  28   1         99.00        118.05        13.17 o                         
   2  28   1       1339.97       1407.63        39.43 o                         
  -1  29   1       1477.87       1601.34        69.88 o                         
   0  29   1        365.56        399.60        19.52 o                         
   1  29   1        290.38        322.62        18.43 o                         
   2 -27   2        675.37        728.08        42.71 o                         
   2 -26   2        599.37        661.48        40.45 o                         
  -3 -25   2        956.18       1097.66        48.73 o                         
   2 -25   2        423.83        471.45        34.55 o                         
   3 -25   2         99.04        115.33        22.52 o                         
  -4 -24   2        136.11        209.87        24.42 o                         
  -3 -24   2        118.24        166.86        20.55 o                         
   1 -24   2        907.27        932.35        44.44 o                         
   2 -24   2        996.39       1051.25        50.70 o                         
   3 -24   2         11.92         -6.61        15.85 o                         
  -4 -23   2        627.79        683.82        38.01 o                         
  -3 -23   2       1610.19       1746.27        66.42 o                         
   1 -23   2       1953.25       1890.91        70.41 o                         
   2 -23   2        744.23        713.07        40.69 o                         
   3 -23   2        262.92        268.67        27.40 o                         
   4 -23   2        595.10        606.73        39.67 o                         
  -4 -22   2        122.56        177.64        21.27 o                         
  -3 -22   2        438.63        515.23        30.86 o                         
   1 -22   2        863.76        833.88        41.52 o                         
   2 -22   2       1148.86       1080.20        50.04 o                         
   3 -22   2       1046.57       1079.79        51.95 o                         
   4 -22   2        816.58        844.54        46.29 o                         
  -4 -21   2       1977.63       2056.81        76.37 o                         
  -3 -21   2        597.48        631.10        33.96 o                         
   1 -21   2        380.92        313.94        24.42 o                         
   2 -21   2        680.16        645.27        36.04 o                         
   3 -21   2       1078.09       1126.37        51.11 o                         
   4 -21   2        457.84        402.28        32.17 o                         
  -5 -20   2       1128.13       1275.06        54.27 o                         
  -4 -20   2        217.72        283.56        24.31 o                         
  -3 -20   2       1115.64       1122.31        32.11 o                         
  -2 -20   2        161.57        158.49        19.57 o                         
   1 -20   2         10.24         25.38        12.87 o                         
   2 -20   2        241.79        247.76        22.88 o                         
   3 -20   2       1982.95       1984.14        75.00 o                         
   4 -20   2        682.93        658.56        39.02 o                         
  -5 -19   2        210.23        273.91        23.89 o                         
  -4 -19   2       2090.04       2281.22        78.81 o                         
  -3 -19   2        347.71        375.11        17.06 o                         
  -2 -19   2        824.96        807.82        24.32 o                         
   1 -19   2        741.10        653.14        34.85 o                         
   2 -19   2       1163.64       1138.46        48.55 o                         
   3 -19   2       1013.33        961.36        45.81 o                         
   4 -19   2        421.10        379.71        29.79 o                         
   5 -19   2        406.26        450.95        33.00 o                         
  -5 -18   2        496.83        552.94        33.24 o                         
  -4 -18   2        435.06        479.33        19.62 o                         
  -3 -18   2        794.01        795.67        25.04 o                         
  -2 -18   2       1955.89       1969.95        45.62 o                         
   1 -18   2       2310.80       2099.65        73.63 o                         
   2 -18   2       1582.93       1533.42        58.86 o                         
   3 -18   2       1416.02       1403.14        56.12 o                         
   4 -18   2       1187.26       1174.86        52.84 o                         
   5 -18   2        578.69        567.00        36.99 o                         
  -5 -17   2        405.36        496.59        30.44 o                         
  -4 -17   2        603.66        635.61        22.30 o                         
  -3 -17   2       2748.99       2819.51        62.09 o                         
  -2 -17   2        709.01        710.19        25.65 o                         
   0 -17   2        405.69        346.82        22.82 o                         
   1 -17   2       3905.55       3635.03       114.91 o                         
   2 -17   2       1105.50       1056.91        44.56 o                         
   3 -17   2         95.12         75.95        15.55 o                         
   4 -17   2       1173.03       1123.93        50.34 o                         
   5 -17   2       1432.89       1427.86        61.78 o                         
  -5 -16   2        170.46        195.48        13.82 o                         
  -4 -16   2        507.41        516.53        23.68 o                         
  -3 -16   2        229.75        216.88        14.36 o                         
  -2 -16   2       2695.57       2770.38        59.53 o                         
   0 -16   2       1069.20        994.84        39.61 o                         
   1 -16   2       2558.80       2403.82        79.71 o                         
   2 -16   2       2936.39       2791.33        90.67 o                         
   3 -16   2          6.46         -7.57         9.83 o                         
   4 -16   2       1560.37       1569.94        62.19 o                         
   5 -16   2       1413.09       1392.24        60.70 o                         
  -5 -15   2        485.45        483.57        36.25 o                         
  -4 -15   2       1021.58       1042.16        44.62 o                         
  -3 -15   2       3050.71       3077.04        64.79 o                         
  -2 -15   2        435.25        445.59        16.60 o                         
  -1 -15   2        644.37        554.91        24.96 o                         
   0 -15   2        842.35        789.97        33.54 o                         
   1 -15   2       5288.64       5166.37       148.87 o                         
   2 -15   2       1676.72       1633.74        57.55 o                         
   3 -15   2        259.23        243.17        21.33 o                         
   4 -15   2       1078.76       1038.92        47.24 o                         
   5 -15   2       1790.48       1826.99        70.59 o                         
  -5 -14   2       1089.56       1108.71        32.21 o                         
  -4 -14   2        263.26        268.68        14.17 o                         
  -3 -14   2       1765.93       1764.30        40.82 o                         
  -2 -14   2       2837.90       2819.16        62.01 o                         
  -1 -14   2       5628.48       5612.14       148.93 o                         
   0 -14   2       1466.28       1360.37        48.61 o                         
   1 -14   2       2241.12       2239.70        75.24 o                         
   2 -14   2       2532.46       2489.66        79.94 o                         
   3 -14   2       2102.30       2024.76        71.60 o                         
   4 -14   2       1599.83       1574.29        61.06 o                         
   5 -14   2       1140.20       1094.38        50.64 o                         
  -6 -13   2         27.02         46.49         9.58 o                         
  -5 -13   2        263.44        303.04        16.07 o                         
  -4 -13   2       4410.41       4470.34       141.15 o                         
  -3 -13   2       1068.77       1001.66        27.46 o                         
  -2 -13   2       1541.90       1445.09        34.14 o                         
  -1 -13   2       1128.62       1004.97        35.09 o                         
   0 -13   2       4763.85       4588.17       129.09 o                         
   1 -13   2       1585.02       1258.44        47.24 o                         
   2 -13   2       1520.26       1469.74        52.60 o                         
   3 -13   2       1666.16       1701.53        59.51 o                         
   4 -13   2        421.70        410.39        26.75 o                         
   5 -13   2        253.75        226.43        22.70 o                         
   6 -13   2        870.48        855.68        45.99 o                         
  -6 -12   2         95.69         98.20        11.54 o                         
  -5 -12   2       2317.72       2281.65        53.51 o                         
  -4 -12   2        623.99        633.02        21.58 o                         
  -3 -12   2       2190.59       2189.88        47.10 o                         
  -2 -12   2         78.00         83.75         7.56 o                         
  -1 -12   2       7485.05       7641.43       202.12 o                         
   0 -12   2       1836.38       1781.48        58.08 o                         
   1 -12   2         75.82         75.66        10.96 o                         
   3 -12   2       4359.11       4405.17       131.65 o                         
   4 -12   2       1276.62       1292.87        52.01 o                         
   5 -12   2        133.09        167.22        20.19 o                         
   6 -12   2       2194.57       2102.27        81.43 o                         
  -6 -11   2         73.69         86.43        10.97 o                         
  -5 -11   2        191.13        209.98        13.24 o                         
  -4 -11   2       4468.84       4617.15        93.00 o                         
  -3 -11   2        785.31        784.89        23.83 o                         
  -2 -11   2       1576.57       1531.81        34.79 o                         
  -1 -11   2       1135.24       1070.79        35.92 o                         
   0 -11   2       4436.44       4134.36       120.39 o                         
   1 -11   2       1562.53       1492.67        50.58 o                         
   2 -11   2       2605.46       2509.85        79.11 o                         
   3 -11   2       2506.89       2378.26        78.28 o                         
   4 -11   2       1136.27       1141.03        46.53 o                         
   5 -11   2        674.44        656.12        35.56 o                         
   6 -11   2       1170.31       1203.28        54.75 o                         
  -6 -10   2       2395.31       2376.82        59.69 o                         
  -5 -10   2       1397.38       1357.57        36.54 o                         
  -4 -10   2        740.19        766.38        23.31 o                         
  -3 -10   2        880.10        922.88        34.19 o                         
  -2 -10   2       3648.51       3619.09        72.55 o                         
  -1 -10   2       4565.38       4500.26        87.45 o                         
   0 -10   2       4559.67       4507.81       127.54 o                         
   1 -10   2       5856.34       6133.69       167.69 o                         
   2 -10   2       3352.16       3422.13       100.56 o                         
   3 -10   2       3729.35       3685.79       110.44 o                         
   4 -10   2       2500.08       2497.04        82.09 o                         
   5 -10   2       1063.37       1020.87        45.93 o                         
   6 -10   2       1139.90       1091.05        51.41 o                         
  -6  -9   2          4.23         42.87         9.24 o                         
  -5  -9   2        932.24        904.88        27.25 o                         
  -4  -9   2       1561.49       1563.63        37.62 o                         
  -3  -9   2       5413.92       5578.72       108.27 o                         
  -2  -9   2       1364.13       1391.16        30.72 o                         
  -1  -9   2       1030.53        999.01        23.80 o                         
   0  -9   2       1061.67        985.43        35.03 o                         
   1  -9   2       9401.96       9569.33       252.88 o                         
   2  -9   2       2236.53       2244.17        68.39 o                         
   3  -9   2        343.91        326.98        12.09 o                         
   4  -9   2       1187.19       1211.26        47.42 o                         
   5  -9   2       2145.89       2211.46        79.17 o                         
   6  -9   2        469.51        436.24        31.57 o                         
  -6  -8   2       3801.53       3794.63       103.15 o                         
  -5  -8   2        496.23        483.67        18.74 o                         
  -4  -8   2        657.76        682.71        21.23 o                         
  -3  -8   2        736.33        628.97        47.00 o                         
  -2  -8   2       8931.38       9030.51       249.16 o                         
  -1  -8   2       2186.76       2303.97        77.50 o                         
   0  -8   2       3297.28       3110.03        89.36 o                         
   1  -8   2       6019.23       6270.04       172.22 o                         
   2  -8   2       3805.00       3988.21        77.56 o                         
   3  -8   2        123.36        120.96         7.78 o                         
   4  -8   2       2101.33       2136.28        73.15 o                         
   5  -8   2       2460.11       2488.59        85.84 o                         
   6  -8   2        303.13        241.56        25.02 o                         
  -6  -7   2         26.75         63.83         9.51 o                         
  -5  -7   2        724.58        725.63        43.28 o                         
  -4  -7   2       1263.74       1262.72        32.12 o                         
  -3  -7   2       4491.03       4396.35        87.34 o                         
  -2  -7   2        556.89        527.98        16.53 o                         
  -1  -7   2        506.44        507.19        14.80 o                         
   0  -7   2       1744.47       1615.48        33.29 o                         
   1  -7   2      11412.33      11468.58       302.09 o                         
   2  -7   2       2416.53       2415.02        48.38 o                         
   3  -7   2        480.76        457.50        15.27 o                         
   4  -7   2       1005.43       1013.07        38.16 o                         
   5  -7   2       3118.66       2992.56        99.60 o                         
   6  -7   2        863.69        808.26        42.83 o                         
  -6  -6   2       1402.61       1403.70        41.94 o                         
  -5  -6   2       1630.39       1605.86        40.27 o                         
  -4  -6   2        460.40        434.01        23.65 o                         
  -3  -6   2       2055.90       2069.20        44.10 o                         
  -2  -6   2       6239.62       6554.94       121.57 o                         
  -1  -6   2       9967.50      10166.39       189.78 o                         
   0  -6   2       3981.21       4131.66       109.02 o                         
   1  -6   2       4462.32       4672.46       130.28 o                         
   2  -6   2       4370.02       4724.93        89.92 o                         
   3  -6   2       4250.60       4424.03        95.91 o                         
   4  -6   2       2684.67       2726.51        59.26 o                         
   5  -6   2       2688.52       2663.81        59.72 o                         
   6  -6   2       1548.20       1461.34        60.52 o                         
  -7  -5   2        499.08        454.77        30.68 o                         
  -6  -5   2         23.30         28.03         7.73 o                         
  -5  -5   2        130.88        157.30        17.13 o                         
  -4  -5   2       8179.55       8647.63       165.11 o                         
  -3  -5   2        877.97        876.14        22.25 o                         
  -2  -5   2       2367.60       2434.70        49.11 o                         
  -1  -5   2       2400.08       2422.35        70.47 o                         
   0  -5   2       7326.31       7023.39       128.51 o                         
   1  -5   2       3440.05       3592.62        99.13 o                         
   2  -5   2       3865.84       3877.54       102.88 o                         
   3  -5   2       2636.80       2707.96        56.03 o                         
   4  -5   2        452.22        473.20        16.96 o                         
   5  -5   2        750.31        732.33        24.03 o                         
   6  -5   2        945.77        865.33        43.49 o                         
  -7  -4   2       1370.38       1288.84        38.29 o                         
  -6  -4   2         61.80         78.93         9.63 o                         
  -5  -4   2       3605.85       3584.46       108.00 o                         
  -4  -4   2       1551.84       1476.11        51.89 o                         
  -3  -4   2       3057.40       3082.36        62.57 o                         
  -2  -4   2        163.56        185.03        18.23 o                         
  -1  -4   2      13527.66      14127.24       358.50 o                         
   0  -4   2       2813.60       3007.89        56.82 o                         
   1  -4   2        686.52        730.82        25.14 o                         
   2  -4   2       1798.77       1912.80        38.67 o                         
   3  -4   2       6273.00       6582.02       171.45 o                         
   4  -4   2       1358.10       1291.09        44.74 o                         
   5  -4   2        340.51        355.16        21.45 o                         
   6  -4   2       2297.01       2263.59        79.97 o                         
  -7  -3   2        362.89        406.09        19.59 o                         
  -6  -3   2         17.88         16.02        10.54 o                         
  -5  -3   2         88.36         97.34        14.18 o                         
  -4  -3   2       8223.23       8684.22       226.67 o                         
  -3  -3   2        842.07        827.98        32.11 o                         
  -2  -3   2       2392.72       2441.59        38.08 o                         
  -1  -3   2       1912.03       1887.18        36.84 o                         
   0  -3   2       6475.78       6480.59        96.21 o                         
   1  -3   2       2966.39       3086.45        58.76 o                         
   2  -3   2       5185.14       5512.60       143.57 o                         
   3  -3   2       3779.23       3961.07       107.94 o                         
   4  -3   2       1000.53       1046.25        37.35 o                         
   5  -3   2       1102.48       1173.13        43.43 o                         
   6  -3   2       1073.90       1126.79        45.33 o                         
  -7  -2   2        624.92        568.19        34.25 o                         
  -6  -2   2       2045.12       1982.29        69.70 o                         
  -5  -2   2       2149.59       2046.81        67.67 o                         
  -4  -2   2        807.55        822.08        33.72 o                         
  -3  -2   2        953.21       1002.70        35.50 o                         
  -2  -2   2       6157.88       6325.05       281.95 o                         
  -1  -2   2       7010.52       7238.41       145.38 o                         
   0  -2   2       6573.56       6961.31       101.91 o                         
   1  -2   2       9140.07      10178.30       180.04 o                         
   3  -2   2       5848.23       6205.71       167.81 o                         
   4  -2   2       3526.86       3708.30       104.01 o                         
   5  -2   2       2538.09       2516.46        78.46 o                         
   6  -2   2       1709.86       1655.01        60.52 o                         
  -7  -1   2       1357.84       1290.73        55.22 o                         
  -6  -1   2         41.07         69.58        14.36 o                         
  -5  -1   2        988.98        941.22        39.44 o                         
  -4  -1   2       1768.28       1776.77        56.89 o                         
  -3  -1   2       6054.64       6164.44       111.33 o                         
  -2  -1   2       1087.83       1073.37        23.09 o                         
  -1  -1   2        580.22        596.62        26.54 o                         
   0  -1   2       2245.50       2225.14        65.86 o                         
   1  -1   2      15175.61      16213.01       384.11 o                         
   2  -1   2       2530.22       2581.58        67.02 o                         
   3  -1   2        795.85        785.80        28.48 o                         
   4  -1   2        781.72        767.75        31.27 o                         
   5  -1   2       3151.82       3167.52        95.61 o                         
   6  -1   2        853.99        863.19        39.44 o                         
  -7   0   2         17.06         38.90        14.65 o                         
  -6   0   2       3801.89       3607.69       111.82 o                         
  -5   0   2        791.54        798.91        35.80 o                         
  -4   0   2        495.57        524.52        25.56 o                         
  -3   0   2       1074.41       1050.19        23.31 o                         
  -2   0   2      17223.88      18904.84       326.15 o                         
  -1   0   2       4974.30       5688.17       101.05 o                         
   0   0   2       6127.97       6588.17       116.04 o                         
   1   0   2       8285.45       8847.03       212.61 o                         
   2   0   2       3104.50       3336.52        84.59 o                         
   3   0   2        374.07        345.27        17.22 o                         
   4   0   2       2145.93       2137.18        66.48 o                         
   5   0   2       2978.00       2930.72        89.77 o                         
   6   0   2        247.32        260.74        21.15 o                         
  -7   1   2       1373.21       1290.73        55.76 o                         
  -6   1   2         36.34         84.29        14.95 o                         
  -5   1   2       1008.65        935.09        39.61 o                         
  -4   1   2       1705.26       1631.48        56.29 o                         
  -3   1   2       6145.72       6301.46       115.66 o                         
  -2   1   2       1079.52       1060.77        23.04 o                         
  -1   1   2        567.07        573.28        14.20 o                         
   0   1   2       2244.26       2166.55        44.95 o                         
   1   1   2      15166.25      16205.26       384.11 o                         
   2   1   2       2489.55       2553.64        66.78 o                         
   3   1   2        749.91        763.24        12.28 o                         
   4   1   2        811.04        772.04        31.81 o                         
   5   1   2       3204.82       3180.86        96.33 o                         
   6   1   2        837.80        868.85        40.09 o                         
  -7   2   2        651.16        622.46        36.16 o                         
  -6   2   2       2075.30       1938.98        70.12 o                         
  -5   2   2       2152.19       1974.96        67.43 o                         
  -3   2   2        926.73        974.14        22.11 o                         
  -2   2   2       6196.62       6493.48       113.71 o                         
  -1   2   2       7112.13       7224.39       127.09 o                         
   0   2   2       6658.92       6888.82       138.74 o                         
   1   2   2       9228.46      10081.88       242.40 o                         
   2   2   2       4954.24       5580.63       137.01 o                         
   3   2   2       5816.69       6423.83        75.28 o                         
   4   2   2       3438.29       3610.01       105.20 o                         
   5   2   2       2532.41       2494.24        79.88 o                         
   6   2   2       1710.59       1689.97        62.31 o                         
  -7   3   2        353.93        378.93        28.30 o                         
  -6   3   2         18.70         39.79        12.81 o                         
  -5   3   2         77.45        102.52        14.18 o                         
  -4   3   2       8083.83       8331.68       226.49 o                         
  -3   3   2        906.40        873.22        12.80 o                         
  -2   3   2       2355.60       2376.94        46.07 o                         
  -1   3   2       1909.52       1888.52        36.54 o                         
   0   3   2       6674.84       6627.16       115.01 o                         
   1   3   2       3081.40       3186.34        79.47 o                         
   2   3   2       5214.38       5517.58        73.09 o                         
   3   3   2       3720.52       3973.22        59.68 o                         
   4   3   2        954.45       1001.75        39.20 o                         
   5   3   2       1081.78       1075.26        44.44 o                         
   6   3   2       1052.71       1035.64        46.11 o                         
  -7   4   2       1351.20       1284.47        56.29 o                         
  -6   4   2         60.94         53.44        13.34 o                         
  -5   4   2       3583.65       3636.70       109.02 o                         
  -4   4   2       1578.05       1587.81        53.14 o                         
  -3   4   2       3075.90       3126.14        47.18 o                         
  -2   4   2        196.11        224.14         5.45 o                         
  -1   4   2      13638.41      14166.98       244.79 o                         
   0   4   2       2784.24       2857.17       113.45 o                         
   1   4   2        690.75        707.86        12.80 o                         
   2   4   2       1716.24       1819.99        27.36 o                         
   3   4   2       6333.95       6555.50       178.31 o                         
   4   4   2       1379.85       1413.03        48.49 o                         
   5   4   2        335.70        348.61        23.47 o                         
   6   4   2       2305.05       2193.11        77.44 o                         
  -7   5   2        511.26        580.76        34.67 o                         
  -6   5   2         18.06         15.61        10.07 o                         
  -5   5   2        138.79        153.63        16.62 o                         
  -4   5   2       8290.52       8727.65       231.31 o                         
  -3   5   2        856.71        824.37        15.98 o                         
  -2   5   2       2393.55       2462.51        30.82 o                         
  -1   5   2       2335.56       2389.77        30.10 o                         
   0   5   2       7290.92       6819.03        88.53 o                         
   1   5   2       3264.01       3534.57        48.72 o                         
   2   5   2       3901.79       4033.66        70.97 o                         
   3   5   2       2647.50       2714.00        42.74 o                         
   4   5   2        436.71        479.31        25.26 o                         
   5   5   2        777.35        760.49        35.39 o                         
   6   5   2        942.89        945.28        42.95 o                         
  -6   6   2       1439.69       1434.47        56.71 o                         
  -5   6   2       1617.93       1590.73        58.02 o                         
  -4   6   2        451.11        482.41        24.90 o                         
  -3   6   2       2008.24       2052.54        34.76 o                         
  -2   6   2       6113.33       6413.30        93.31 o                         
  -1   6   2       9883.93      10401.47       118.83 o                         
   0   6   2       3947.32       4032.33        48.77 o                         
   1   6   2       4568.92       4775.95        66.32 o                         
   2   6   2       4328.24       4680.79        92.16 o                         
   3   6   2       4291.24       4477.28        67.00 o                         
   4   6   2       2769.37       2858.52        85.37 o                         
   5   6   2       2671.35       2593.79        85.25 o                         
   6   6   2       1560.30       1485.23        58.74 o                         
  -6   7   2         33.67         61.30        14.06 o                         
  -5   7   2        666.40        653.02        33.00 o                         
  -4   7   2       1339.43       1279.89        46.47 o                         
  -3   7   2       4486.72       4480.33        66.29 o                         
  -2   7   2        579.79        533.06        11.77 o                         
  -1   7   2        499.54        483.82        10.77 o                         
   0   7   2       1687.67       1494.36        24.80 o                         
   1   7   2      11249.45      11281.64       208.08 o                         
   2   7   2       2369.03       2382.33        45.80 o                         
   3   7   2        524.48        527.81        16.65 o                         
   4   7   2        981.01        979.68        25.44 o                         
   5   7   2       3121.91       3165.67        97.52 o                         
   6   7   2        888.69        896.25        42.65 o                         
  -6   8   2       3822.65       3682.57       117.47 o                         
  -5   8   2        492.30        463.82        27.40 o                         
  -4   8   2        633.30        680.42        18.96 o                         
  -3   8   2        702.56        711.18        14.75 o                         
  -2   8   2       8981.37       9419.67       132.35 o                         
  -1   8   2       2177.93       2235.13        35.46 o                         
   0   8   2       3244.49       3162.58       111.87 o                         
   1   8   2       6092.12       6314.38       110.32 o                         
   2   8   2       3876.19       4069.65        73.16 o                         
   3   8   2        127.28        110.71         7.07 o                         
   4   8   2       2153.00       2158.15        46.17 o                         
   5   8   2       2472.38       2474.47        82.45 o                         
   6   8   2        275.80        272.60        23.65 o                         
  -5   9   2        933.98        882.61        39.79 o                         
  -4   9   2       1532.23       1517.39        34.44 o                         
  -3   9   2       5467.89       5591.95        82.62 o                         
  -2   9   2       1335.00       1302.84        23.48 o                         
  -1   9   2       1027.42       1009.57        18.41 o                         
   0   9   2       1086.13       1023.91        23.14 o                         
   1   9   2       9458.10       9276.49       161.25 o                         
   2   9   2       2150.63       2150.28        42.85 o                         
   3   9   2        318.82        308.98        11.39 o                         
   4   9   2       1136.78       1154.97        29.52 o                         
   5   9   2       2189.08       2229.09        76.31 o                         
   6   9   2        456.93        431.95        29.61 o                         
  -6  10   2       2420.79       2308.56        82.09 o                         
  -5  10   2       1410.54       1388.07        53.14 o                         
  -4  10   2        751.38        789.75        21.62 o                         
  -3  10   2        857.09        893.69        18.30 o                         
  -2  10   2       3677.67       3691.78        56.00 o                         
  -1  10   2       4588.01       4550.71        67.33 o                         
   0  10   2       4585.87       4546.04       134.78 o                         
   1  10   2       5894.20       6023.95       107.26 o                         
   2  10   2       3357.99       3381.52        63.38 o                         
   3  10   2       3712.16       3666.12        68.18 o                         
   4  10   2       2463.12       2437.87        52.51 o                         
   5  10   2       1071.53        987.27        44.32 o                         
   6  10   2       1149.27       1076.87        50.04 o                         
  -6  11   2         70.49         74.11        15.55 o                         
  -5  11   2        185.44        201.53        19.42 o                         
  -4  11   2       4374.92       4540.40        87.54 o                         
  -3  11   2        836.43        831.37        39.57 o                         
  -2  11   2       1577.24       1529.77        26.96 o                         
  -1  11   2       1088.18       1037.91        19.50 o                         
   0  11   2       4511.72       4285.54       103.59 o                         
   1  11   2       1617.67       1540.52        32.80 o                         
   2  11   2       2609.62       2574.99        50.01 o                         
   3  11   2       2484.15       2444.23        95.94 o                         
   4  11   2       1084.00       1073.66        29.02 o                         
   5  11   2        645.81        627.40        34.67 o                         
   6  11   2       1133.57       1150.68        53.08 o                         
  -6  12   2         93.41         98.47        16.50 o                         
  -5  12   2       2274.95       2212.47        76.43 o                         
  -4  12   2        656.99        688.17        20.55 o                         
  -3  12   2       2195.39       2064.33       120.33 o                         
  -2  12   2         99.19        113.50         6.54 o                         
  -1  12   2       7592.11       7728.22       111.62 o                         
   0  12   2       1872.00       1810.09        37.84 o                         
   1  12   2         75.85         68.84         6.61 o                         
   2  12   2        919.92        905.52        22.77 o                         
   3  12   2       4410.08       4469.90        82.13 o                         
   4  12   2       1296.40       1290.18        33.26 o                         
   5  12   2        125.84        135.70        19.12 o                         
   6  12   2       2206.77       2187.87        80.54 o                         
  -6  13   2         27.48         41.58        13.52 o                         
  -5  13   2        266.66        328.95        23.89 o                         
  -4  13   2       4473.40       4577.11        87.59 o                         
  -3  13   2       1066.35       1054.03        21.53 o                         
  -2  13   2       1513.13       1457.24        26.56 o                         
  -1  13   2       1075.14        971.48        43.42 o                         
   0  13   2       4768.18       4438.28        82.75 o                         
   1  13   2       1495.49       1447.46        43.31 o                         
   2  13   2       1564.94       1481.36        45.81 o                         
   3  13   2       1589.62       1600.29        35.72 o                         
   4  13   2        414.11        409.04        16.97 o                         
   5  13   2        267.95        266.94        23.89 o                         
   6  13   2        878.07        901.49        45.81 o                         
  -6  14   2       1229.34       1273.75        55.28 o                         
  -5  14   2       1054.92       1050.89        46.70 o                         
  -4  14   2        253.15        280.68        13.80 o                         
  -3  14   2       1717.00       1705.52        31.45 o                         
  -2  14   2       2745.74       2743.94        45.26 o                         
  -1  14   2       5671.65       5488.65       146.90 o                         
   0  14   2       1465.75       1402.48        44.80 o                         
   1  14   2       2350.49       2441.29        91.38 o                         
   2  14   2       2525.24       2473.89        55.10 o                         
   3  14   2       2145.73       2139.08        44.22 o                         
   4  14   2       1646.74       1612.17        39.86 o                         
   5  14   2       1143.57       1103.79        49.15 o                         
  -6  15   2          3.02         33.78        13.76 o                         
  -5  15   2        448.52        499.27        30.38 o                         
  -4  15   2       1066.11       1095.45        28.94 o                         
  -3  15   2       3081.03       2997.40        90.98 o                         
  -2  15   2        444.26        455.84        15.87 o                         
  -1  15   2        620.29        575.77        13.83 o                         
   0  15   2        802.24        786.99        29.49 o                         
   1  15   2       5146.71       5118.75        95.03 o                         
   2  15   2       1659.97       1561.94        35.86 o                         
   3  15   2        270.47        261.03        12.49 o                         
   4  15   2       1092.71       1106.31        31.11 o                         
   5  15   2       1802.49       1735.49        67.43 o                         
  -5  16   2        171.77        194.26        20.85 o                         
  -4  16   2        497.61        524.56        19.20 o                         
  -3  16   2        214.30        247.56        10.51 o                         
  -2  16   2       2714.35       2775.15        46.21 o                         
  -1  16   2        710.01        711.95        21.25 o                         
   0  16   2       1010.36       1006.04        26.41 o                         
   1  16   2       2574.09       2503.33        51.52 o                         
   2  16   2       2957.40       2842.88        57.40 o                         
   3  16   2          8.10         16.25         5.95 o                         
   4  16   2       1577.54       1582.05        40.35 o                         
   5  16   2       1471.81       1451.09        59.33 o                         
  -5  17   2        423.67        464.54        30.14 o                         
  -4  17   2        593.32        599.92        24.48 o                         
  -3  17   2       2744.04       2854.64        48.36 o                         
  -2  17   2        679.93        677.47        17.04 o                         
  -1  17   2        658.31        644.32        20.60 o                         
   0  17   2        450.93        386.83        17.66 o                         
   1  17   2       3995.15       3847.51        73.94 o                         
   2  17   2       1085.70       1039.84        27.93 o                         
   3  17   2         74.97        103.07        14.45 o                         
   4  17   2       1109.81       1122.95        35.21 o                         
   5  17   2       1425.61       1406.77        59.04 o                         
  -5  18   2        484.29        548.83        32.41 o                         
  -4  18   2        443.02        473.43        18.90 o                         
  -3  18   2        804.99        820.23        19.81 o                         
  -2  18   2       2031.19       1941.75        44.14 o                         
  -1  18   2       2878.69       2740.78        57.20 o                         
   0  18   2       2214.15       2163.26        47.59 o                         
   1  18   2       2257.79       2159.06        47.30 o                         
   2  18   2       1591.31       1526.60        36.80 o                         
   3  18   2       1406.80       1367.38        34.24 o                         
   4  18   2       1189.32       1153.41        33.48 o                         
   5  18   2        626.31        597.56        35.27 o                         
  -5  19   2        209.06        287.07        23.23 o                         
  -4  19   2       2057.95       2180.43        50.77 o                         
  -3  19   2        357.95        390.11        13.29 o                         
  -2  19   2        824.74        771.48        24.26 o                         
  -1  19   2        667.75        622.66        26.57 o                         
   0  19   2       2333.23       2145.79        47.95 o                         
   1  19   2        791.18        726.86        22.96 o                         
   2  19   2       1152.49       1069.74        29.70 o                         
   3  19   2        995.40        997.39        28.11 o                         
   4  19   2        408.79        413.36        24.93 o                         
   5  19   2        373.53        390.31        28.53 o                         
  -5  20   2       1108.93       1155.80        51.35 o                         
  -4  20   2        228.22        286.82        15.16 o                         
  -3  20   2       1093.14       1121.85        30.77 o                         
  -2  20   2        147.70        155.78        12.23 o                         
  -1  20   2       3157.48       3087.50        64.45 o                         
   0  20   2        865.35        852.46        26.20 o                         
   1  20   2         10.51         15.87         7.10 o                         
   2  20   2        247.92        234.98        13.92 o                         
   3  20   2       1972.14       2013.35        46.47 o                         
   4  20   2        676.06        689.38        25.04 o                         
  -4  21   2       2015.78       2137.83        69.16 o                         
  -3  21   2        594.16        606.13        21.90 o                         
  -2  21   2        521.60        533.49        20.43 o                         
  -1  21   2        319.00        310.20        19.48 o                         
   0  21   2       1997.92       1891.64        44.98 o                         
   1  21   2        367.50        329.84        18.97 o                         
   2  21   2        685.11        625.16        22.43 o                         
   3  21   2       1018.91       1022.88        25.92 o                         
   4  21   2        479.67        473.90        20.42 o                         
  -4  22   2        112.34        158.22        18.76 o                         
  -3  22   2        422.39        456.80        19.34 o                         
  -2  22   2        938.63        905.90        27.99 o                         
  -1  22   2       1870.68       1801.84        43.93 o                         
   0  22   2        383.28        397.75        18.26 o                         
   1  22   2        881.64        871.42        39.02 o                         
   2  22   2       1153.47       1092.36        31.57 o                         
   3  22   2       1084.22       1069.59        25.99 o                         
   4  22   2        847.43        865.06        29.05 o                         
  -4  23   2        637.34        687.75        34.85 o                         
  -3  23   2       1608.31       1684.52        45.63 o                         
  -2  23   2        253.50        267.32        15.41 o                         
  -1  23   2        360.19        370.21        17.92 o                         
   0  23   2        362.04        373.33        18.07 o                         
   1  23   2       1920.18       1852.74        46.05 o                         
   2  23   2        761.16        735.88        25.37 o                         
   3  23   2        262.11        259.57        13.25 o                         
   4  23   2        592.96        636.08        24.66 o                         
  -4  24   2        137.18        169.84        20.85 o                         
  -3  24   2        116.43        155.42        13.54 o                         
  -2  24   2       1334.89       1377.58        37.55 o                         
  -1  24   2        298.43        307.31        20.34 o                         
   0  24   2        570.18        535.59        23.56 o                         
   1  24   2        893.71        866.14        28.71 o                         
   2  24   2        981.33        951.61        30.52 o                         
   3  24   2         15.28         24.60         8.12 o                         
  -3  25   2        948.97       1019.97        31.60 o                         
  -2  25   2        211.13        234.50        15.80 o                         
  -1  25   2        292.32        299.77        17.07 o                         
   0  25   2        203.84        193.11        14.63 o                         
   1  25   2       1456.96       1430.63        50.01 o                         
   2  25   2        423.50        414.00        19.88 o                         
   3  25   2         83.56        102.21         9.75 o                         
  -3  26   2        284.45        319.78        26.03 o                         
  -2  26   2       1016.81       1062.97        32.86 o                         
  -1  26   2       1092.26       1116.61        33.88 o                         
   0  26   2        856.87        842.13        28.56 o                         
   1  26   2        620.54        625.37        24.58 o                         
   2  26   2        595.82        629.93        24.84 o                         
  -2  27   2        340.65        362.94        19.04 o                         
  -1  27   2        357.85        361.65        19.16 o                         
   0  27   2        897.18        934.04        31.00 o                         
   1  27   2        313.51        315.25        17.92 o                         
   2  27   2        675.73        700.08        26.74 o                         
  -1  28   2       1224.38       1290.18        38.29 o                         
   0  28   2        313.58        341.45        18.61 o                         
   1  28   2         14.31         16.18         9.18 o                         
   1 -25   3        930.69       1034.75        48.37 o                         
   2 -25   3        677.84        738.50        42.65 o                         
   1 -24   3       1003.66       1004.31        48.19 o                         
   2 -24   3       1048.33       1066.38        51.83 o                         
   1 -23   3       1024.75       1003.18        47.00 o                         
   2 -23   3        890.40        849.31        46.41 o                         
   3 -23   3        364.58        350.76        30.56 o                         
  -3 -22   3        449.39        460.72        28.00 o                         
   1 -22   3        744.37        741.96        38.96 o                         
   2 -22   3        554.04        549.31        35.27 o                         
   3 -22   3       1112.27       1081.75        53.73 o                         
  -3 -21   3        966.58       1040.53        43.78 o                         
   1 -21   3        597.84        580.28        33.66 o                         
   2 -21   3        119.65        126.05        19.72 o                         
   3 -21   3       1063.17       1086.99        52.66 o                         
  -4 -20   3       2624.87       2669.80        89.06 o                         
  -3 -20   3        694.71        682.27        34.73 o                         
  -2 -20   3         80.22         99.36        14.71 o                         
   1 -20   3        610.00        576.41        33.12 o                         
   2 -20   3        196.43        210.11        22.64 o                         
   3 -20   3       1761.55       1768.37        70.12 o                         
   4 -20   3        652.64        647.78        39.50 o                         
  -5 -19   3        340.95        345.45        25.85 o                         
  -4 -19   3        409.61        433.44        27.70 o                         
  -3 -19   3        538.03        529.17        29.13 o                         
  -2 -19   3        368.99        373.33        23.89 o                         
   1 -19   3       1051.30       1008.42        44.86 o                         
   2 -19   3        264.78        256.81        23.35 o                         
   3 -19   3       1229.97       1218.71        53.55 o                         
   4 -19   3       1481.85       1468.01        62.97 o                         
  -5 -18   3        803.27        861.52        40.93 o                         
  -4 -18   3       1453.91       1491.19        56.59 o                         
  -3 -18   3        604.91        616.32        30.92 o                         
  -2 -18   3        712.84        673.93        32.05 o                         
   1 -18   3       1344.76       1234.55        50.34 o                         
   2 -18   3       1409.46       1393.97        56.77 o                         
   3 -18   3       1315.52       1356.61        56.41 o                         
   4 -18   3        844.45        850.62        44.92 o                         
  -5 -17   3        528.00        575.52        32.88 o                         
  -4 -17   3        294.67        268.96        21.21 o                         
  -3 -17   3        461.63        503.14        27.05 o                         
  -2 -17   3       2746.31       2804.85        86.50 o                         
   0 -17   3        418.28        396.03        24.48 o                         
   1 -17   3       1901.06       1819.48        66.54 o                         
   2 -17   3       1465.34       1423.04        56.29 o                         
   3 -17   3        141.51        145.17        18.76 o                         
   4 -17   3        665.27        663.92        37.59 o                         
  -5 -16   3       1729.60       1754.37        64.04 o                         
  -4 -16   3         88.13         96.45        15.13 o                         
  -3 -16   3       1327.57       1311.28        48.73 o                         
  -2 -16   3       2060.47       2026.13        67.55 o                         
   0 -16   3        338.88        318.05        21.68 o                         
   1 -16   3       2385.98       2149.63        74.58 o                         
   2 -16   3       2050.39       1989.26        70.29 o                         
   3 -16   3        101.74        105.68        17.10 o                         
   4 -16   3        282.70        253.65        24.36 o                         
   5 -16   3       1097.71       1116.07        53.38 o                         
  -5 -15   3        537.76        591.60        33.12 o                         
  -4 -15   3        187.26        194.44        18.82 o                         
  -3 -15   3       1002.96        964.28        39.85 o                         
  -2 -15   3       2995.33       2989.94        89.65 o                         
  -1 -15   3       1142.78       1135.78        41.58 o                         
   0 -15   3        792.68        704.31        31.93 o                         
   1 -15   3       2756.31       2763.21        86.08 o                         
   2 -15   3       1603.09       1687.47        60.64 o                         
   3 -15   3        504.17        481.51        29.73 o                         
   4 -15   3        403.00        406.51        29.07 o                         
   5 -15   3       1679.35       1625.34        67.26 o                         
  -5 -14   3       1109.50       1156.04        48.37 o                         
  -4 -14   3       1681.40       1668.83        59.75 o                         
  -3 -14   3        974.49        970.08        27.20 o                         
  -2 -14   3        713.87        662.61        30.32 o                         
  -1 -14   3       1695.09       1623.14        54.39 o                         
   0 -14   3       2164.49       1954.83        66.36 o                         
   1 -14   3       2499.49       2340.79        77.32 o                         
   2 -14   3       1609.75       1534.26        56.24 o                         
   3 -14   3       3134.97       2990.89        96.80 o                         
   4 -14   3        960.42        993.59        45.45 o                         
   5 -14   3        588.44        574.68        36.10 o                         
  -6 -13   3        299.77        300.95        25.26 o                         
  -5 -13   3        478.34        470.02        28.48 o                         
  -4 -13   3        418.67        449.70        26.75 o                         
  -3 -13   3       1213.27       1234.43        39.20 o                         
  -2 -13   3        457.39        473.04        16.23 o                         
  -1 -13   3       2288.04       2244.52        67.91 o                         
   0 -13   3       2934.87       2773.04        90.49 o                         
   1 -13   3       1808.25       1713.92        57.96 o                         
   2 -13   3        208.22        213.15        18.94 o                         
   3 -13   3       2227.26       2204.37        75.30 o                         
   4 -13   3       2388.14       2313.39        82.09 o                         
   5 -13   3        739.61        734.04        40.45 o                         
  -6 -12   3        278.30        320.25        25.02 o                         
  -5 -12   3        309.07        317.40        23.17 o                         
  -4 -12   3       5410.54       5403.52       156.61 o                         
  -3 -12   3       1528.89       1538.37        36.74 o                         
  -2 -12   3        238.40        226.49        11.08 o                         
  -1 -12   3       2262.46       2193.23        66.00 o                         
   0 -12   3       4598.06       4269.64       127.07 o                         
   1 -12   3       1462.27       1392.06        49.21 o                         
   2 -12   3        567.22        588.86        27.34 o                         
   3 -12   3       3112.27       3168.11       100.56 o                         
   4 -12   3       1038.16       1029.87        45.75 o                         
   5 -12   3         40.57         55.58        16.32 o                         
  -6 -11   3        423.92        408.18        28.24 o                         
  -5 -11   3        358.15        350.99        24.54 o                         
  -4 -11   3       1168.04       1175.28        44.68 o                         
  -3 -11   3       1601.99       1589.22        36.94 o                         
  -2 -11   3       1028.10       1056.54        25.96 o                         
  -1 -11   3       2593.11       2764.64        78.57 o                         
   0 -11   3       3234.31       3160.37        95.37 o                         
   1 -11   3       1768.46       1720.65        56.83 o                         
   2 -11   3        338.66        359.04        21.68 o                         
   3 -11   3       1734.89       1755.62        62.07 o                         
   4 -11   3       2981.72       2831.89        94.48 o                         
   5 -11   3        586.82        555.62        34.25 o                         
  -6 -10   3        334.61        346.94        26.39 o                         
  -5 -10   3       1249.86       1323.55        52.07 o                         
  -4 -10   3       2629.83       2566.98        83.40 o                         
  -3 -10   3       1383.89       1375.56        32.98 o                         
  -2 -10   3       1183.50       1202.22        42.92 o                         
  -1 -10   3       4236.80       4259.58       115.81 o                         
   0 -10   3       2861.93       2682.43        82.33 o                         
   1 -10   3       2459.76       2388.15        73.99 o                         
   2 -10   3       2989.70       2997.56        91.38 o                         
   3 -10   3       1250.11       1313.84        49.80 o                         
   4 -10   3       1448.57       1415.29        55.58 o                         
   5 -10   3        865.73        856.04        43.31 o                         
  -6  -9   3       1723.09       1732.03        64.99 o                         
  -5  -9   3        500.69        497.30        28.71 o                         
  -4  -9   3        282.79        284.81        20.55 o                         
  -3  -9   3       1094.76       1119.50        28.22 o                         
  -2  -9   3       4410.24       4510.49       104.99 o                         
  -1  -9   3       1831.25       1682.53        54.92 o                         
   0  -9   3        453.14        457.80        20.61 o                         
   1  -9   3       3143.53       3215.29        94.72 o                         
   2  -9   3       2925.72       2796.93        83.82 o                         
   3  -9   3        295.43        274.56        20.14 o                         
   4  -9   3       1299.47       1276.85        50.58 o                         
   5  -9   3       3064.68       2945.73        99.07 o                         
  -6  -8   3        343.17        398.35        27.70 o                         
  -5  -8   3       3269.70       3152.86        98.35 o                         
  -4  -8   3        112.99        115.51        14.36 o                         
  -3  -8   3       2036.05       1943.26        85.63 o                         
  -2  -8   3       2740.59       2656.87        80.06 o                         
  -1  -8   3       4335.00       4257.97       117.47 o                         
   0  -8   3        280.27        284.27        15.73 o                         
   1  -8   3       6010.92       6004.59       167.16 o                         
   2  -8   3       5697.58       4655.96       149.76 o                         
   3  -8   3        156.00        138.03        15.25 o                         
   4  -8   3        830.16        844.66        38.66 o                         
   5  -8   3       1689.72       1630.64        64.40 o                         
   6  -8   3       1894.96       1981.04        77.09 o                         
  -6  -7   3       1881.68       1846.17        68.33 o                         
  -5  -7   3        949.36        991.15        42.53 o                         
  -4  -7   3        265.40        256.10        19.18 o                         
  -3  -7   3       1561.32       1568.11        35.26 o                         
  -2  -7   3       4829.10       4940.59       134.75 o                         
  -1  -7   3       2178.54       2242.79        65.47 o                         
   0  -7   3       1008.76        957.49        34.31 o                         
   1  -7   3       4542.84       4724.35       130.76 o                         
   2  -7   3       2972.99       3019.69        73.15 o                         
   3  -7   3        404.13        389.30        23.35 o                         
   4  -7   3        647.28        644.86        33.06 o                         
   5  -7   3       2422.46       2464.10        86.20 o                         
   6  -7   3        631.65        627.11        38.07 o                         
  -6  -6   3        451.70        432.25        28.00 o                         
  -5  -6   3       2576.24       2493.17        81.85 o                         
  -4  -6   3       3055.59       3042.27        64.07 o                         
  -3  -6   3       1891.24       1893.20        41.53 o                         
  -2  -6   3       1695.79       1562.73        52.90 o                         
  -1  -6   3       3607.02       3690.55       100.62 o                         
   0  -6   3       4058.74       4000.12        78.83 o                         
   1  -6   3       5211.89       5341.92       146.37 o                         
   2  -6   3       3435.89       3435.49        69.21 o                         
   3  -6   3       3345.38       3461.94        69.58 o                         
   4  -6   3       1643.32       1673.89        61.12 o                         
   5  -6   3        626.36        591.30        33.36 o                         
   6  -6   3        830.51        792.18        42.59 o                         
  -6  -5   3        581.65        543.65        31.16 o                         
  -5  -5   3        610.11        625.56        31.39 o                         
  -4  -5   3        543.39        521.70        18.30 o                         
  -3  -5   3       2240.74       2282.62        72.80 o                         
  -2  -5   3       1049.03       1016.22        36.70 o                         
  -1  -5   3       3821.32       3893.39       107.41 o                         
   0  -5   3       4881.73       5082.63        98.98 o                         
   1  -5   3       2624.82       2754.21        78.75 o                         
   2  -5   3        266.03        284.75        17.45 o                         
   3  -5   3       2576.03       2635.48        55.88 o                         
   4  -5   3       5159.48       5146.87       103.53 o                         
   5  -5   3        722.07        703.95        36.10 o                         
   6  -5   3       1254.70       1190.05        54.03 o                         
  -6  -4   3        184.38        179.07        19.42 o                         
  -5  -4   3        432.47        420.21        25.85 o                         
  -4  -4   3       7010.87       7300.51       194.83 o                         
  -3  -4   3       1724.23       1799.92        39.26 o                         
  -2  -4   3        349.25        342.66        12.10 o                         
  -1  -4   3       3929.99       4058.05        75.16 o                         
   0  -4   3       7930.28       7913.18       117.60 o                         
   1  -4   3       3388.39       3492.21        66.72 o                         
   2  -4   3        865.15        894.10        32.88 o                         
   3  -4   3       3933.56       4020.67       137.64 o                         
   4  -4   3       2087.49       2082.52        48.02 o                         
   5  -4   3         51.77         72.20        14.48 o                         
   6  -4   3        321.66        279.92        25.91 o                         
  -6  -3   3        504.82        488.25        30.08 o                         
  -5  -3   3        469.61        465.97        27.34 o                         
  -4  -3   3       1090.73       1083.83        32.94 o                         
  -3  -3   3       2921.46       3034.66        48.19 o                         
  -2  -3   3       1698.81       1756.68        45.15 o                         
  -1  -3   3       5036.67       5452.87        96.84 o                         
   0  -3   3       4571.17       4626.98        69.64 o                         
   1  -3   3       2183.20       2223.21        44.68 o                         
   2  -3   3        300.85        315.67        16.98 o                         
   3  -3   3       2210.36       2283.54        66.24 o                         
   4  -3   3       5372.21       5359.32       146.84 o                         
   5  -3   3        559.17        601.61        28.89 o                         
   6  -3   3        914.67        931.28        45.57 o                         
  -6  -2   3        439.93        456.97        29.61 o                         
  -5  -2   3       2427.81       2365.27        77.98 o                         
  -4  -2   3       3499.85       3563.84       104.43 o                         
  -3  -2   3       2246.27       2307.98        45.71 o                         
  -2  -2   3       2009.88       1998.37        41.13 o                         
  -1  -2   3       6768.50       7181.99       129.55 o                         
   0  -2   3       4692.93       4802.78        71.45 o                         
   1  -2   3       4683.84       4865.39        91.28 o                         
   2  -2   3       4185.23       4466.71       115.03 o                         
   3  -2   3       1482.61       1497.02        48.07 o                         
   4  -2   3       1929.35       1967.99        61.95 o                         
   5  -2   3        813.24        843.17        35.74 o                         
  -6  -1   3       2280.00       2227.43        77.09 o                         
  -5  -1   3        718.24        677.86        34.37 o                         
  -4  -1   3        325.78        292.26        19.90 o                         
  -3  -1   3       2024.70       2030.28        43.17 o                         
  -2  -1   3       4904.48       5100.85        93.42 o                         
  -1  -1   3       2868.07       3016.29        57.68 o                         
   0  -1   3       1009.80       1032.94        18.08 o                         
   1  -1   3       4228.38       4509.54        84.47 o                         
   2  -1   3       4029.35       4364.24       110.03 o                         
   3  -1   3        250.79        274.27        16.38 o                         
   4  -1   3       1126.07       1131.85        41.58 o                         
   5  -1   3       3408.94       3332.17       102.05 o                         
   6  -1   3        744.28        783.24        37.05 o                         
  -6   0   3        275.17        323.47        24.96 o                         
  -5   0   3       4261.11       4023.85       119.92 o                         
  -4   0   3         34.00         38.60        10.01 o                         
  -3   0   3       2003.61       1956.00        40.45 o                         
  -2   0   3       2520.97       2414.56        47.86 o                         
  -1   0   3       5216.47       5318.21        96.67 o                         
   0   0   3        118.62        111.28         7.27 o                         
   1   0   3       9269.07       9802.43       238.17 o                         
   2   0   3       9324.56      10220.39       248.11 o                         
   3   0   3         89.23        103.33         8.97 o                         
   4   0   3       1412.45       1415.53        48.85 o                         
   5   0   3       1847.51       1879.29        64.40 o                         
   6   0   3       1795.41       1742.22        63.80 o                         
  -6   1   3       2284.95       2095.53        75.83 o                         
  -5   1   3        748.14        781.51        35.62 o                         
  -4   1   3        365.29        330.62        20.79 o                         
  -3   1   3       2104.59       2229.71        43.81 o                         
  -2   1   3       4884.48       5082.59        93.31 o                         
  -1   1   3       2917.79       3006.18       190.60 o                         
   0   1   3        910.55        907.57        58.83 o                         
   1   1   3       4273.28       4574.47       115.51 o                         
   2   1   3       4026.00       4179.27       109.49 o                         
   3   1   3        293.19        268.19        15.91 o                         
   4   1   3       1110.77       1131.79        41.94 o                         
   5   1   3       3399.65       3484.26       103.71 o                         
   6   1   3        729.33        727.72        36.93 o                         
  -6   2   3        453.09        452.74        28.65 o                         
  -5   2   3       2430.98       2360.45        77.98 o                         
  -4   2   3       3529.51       3529.59       104.25 o                         
  -3   2   3       2174.69       2167.04        45.31 o                         
  -2   2   3       1931.30       1943.56        40.13 o                         
  -1   2   3       6851.48       7286.47       129.27 o                         
   0   2   3       4558.07       4575.60       138.95 o                         
   1   2   3       4786.08       5008.74       124.56 o                         
   2   2   3       4153.44       4529.37       114.97 o                         
   3   2   3       1518.43       1536.05        29.42 o                         
   4   2   3       1933.37       1929.45        63.21 o                         
   5   2   3        836.46        841.56        37.47 o                         
   6   2   3       1256.82       1204.95        50.40 o                         
  -6   3   3        537.17        506.89        30.44 o                         
  -5   3   3        532.02        507.55        28.24 o                         
  -4   3   3       1028.61       1003.83        40.57 o                         
  -3   3   3       2866.67       2935.93        58.36 o                         
  -2   3   3       1681.37       1738.37        36.32 o                         
  -1   3   3       4992.00       5115.25       166.35 o                         
   0   3   3       4400.24       4480.33        83.36 o                         
   1   3   3       2135.66       2207.83        61.48 o                         
   2   3   3        290.85        283.38        15.61 o                         
   3   3   3       2127.37       2232.09        34.07 o                         
   4   3   3       5257.75       5371.77       149.88 o                         
   5   3   3        594.20        600.78        31.10 o                         
   6   3   3        940.93        899.70        42.47 o                         
  -6   4   3        180.13        187.35        20.67 o                         
  -5   4   3        437.34        433.26        26.21 o                         
  -4   4   3       7069.28       7134.84       196.47 o                         
  -3   4   3       1738.92       1800.43        24.71 o                         
  -2   4   3        344.48        343.17        11.82 o                         
  -1   4   3       3871.69       3970.54        74.27 o                         
   0   4   3       7859.70       7672.82       138.31 o                         
   1   4   3       3353.00       3450.54        90.85 o                         
   2   4   3        831.99        861.59        16.31 o                         
   3   4   3       3965.55       4151.94        57.71 o                         
   4   4   3       2107.37       2143.49        69.10 o                         
   5   4   3         50.95         78.16        14.18 o                         
   6   4   3        341.55        393.05        26.93 o                         
  -6   5   3        533.35        482.82        30.20 o                         
  -5   5   3        565.56        550.26        30.32 o                         
  -4   5   3        524.27        540.85        27.16 o                         
  -3   5   3       2268.88       2254.03        30.05 o                         
  -2   5   3       1067.84       1054.02        16.16 o                         
  -1   5   3       3731.90       3911.93        72.66 o                         
   0   5   3       5200.36       5313.87        94.14 o                         
   1   5   3       2587.12       2724.21        39.92 o                         
   2   5   3        311.99        316.31         9.08 o                         
   3   5   3       2647.68       2703.85        52.06 o                         
   4   5   3       5224.59       5252.09       146.78 o                         
   5   5   3        695.62        693.29        34.73 o                         
   6   5   3       1225.31       1212.87        51.77 o                         
  -6   6   3        440.81        420.57        28.00 o                         
  -5   6   3       2574.11       2508.66        82.27 o                         
  -4   6   3       3041.49       3011.12        60.29 o                         
  -3   6   3       1940.58       1916.98        26.27 o                         
  -2   6   3       1797.61       1711.77        23.53 o                         
  -1   6   3       3617.17       3585.49        44.95 o                         
   0   6   3       4240.16       4085.53        49.84 o                         
   1   6   3       5204.76       5303.21        72.46 o                         
   2   6   3       3453.49       3592.51        50.55 o                         
   3   6   3       3275.39       3350.58        64.34 o                         
   4   6   3       1645.58       1719.76        59.45 o                         
   5   6   3        597.91        656.18        33.72 o                         
   6   6   3        800.48        782.41        40.45 o                         
  -6   7   3       1856.33       1811.74        68.45 o                         
  -5   7   3        936.86        951.41        42.12 o                         
  -4   7   3        241.29        253.71        11.38 o                         
  -3   7   3       1551.87       1533.22        27.47 o                         
  -2   7   3       4757.62       4923.96        60.13 o                         
  -1   7   3       2099.11       2177.65        29.24 o                         
   0   7   3       1058.36       1056.36        16.09 o                         
   1   7   3       4435.65       4658.10        64.88 o                         
   2   7   3       3040.44       2879.39       254.04 o                         
   3   7   3        432.62        448.53        14.80 o                         
   4   7   3        638.25        640.06        20.43 o                         
   5   7   3       2396.31       2443.79        82.74 o                         
   6   7   3        647.40        654.39        37.23 o                         
  -6   8   3        326.13        400.08        27.82 o                         
  -5   8   3       3278.50       3121.65        98.77 o                         
  -4   8   3        119.22        112.18         8.83 o                         
  -3   8   3       2093.79       1989.66        33.60 o                         
  -2   8   3       2794.69       2757.29        43.70 o                         
  -1   8   3       4335.40       4277.30        52.73 o                         
   0   8   3        287.30        289.94         7.09 o                         
   1   8   3       5988.98       6102.77       108.51 o                         
   2   8   3       5680.54       5705.18        97.15 o                         
   3   8   3        122.73        121.33         8.51 o                         
   4   8   3        871.79        845.55        37.71 o                         
   5   8   3       1689.34       1641.36        61.89 o                         
   6   8   3       1894.54       1972.46        74.58 o                         
  -6   9   3       1737.72       1665.67        65.29 o                         
  -5   9   3        521.14        496.70        29.25 o                         
  -4   9   3        279.32        276.61        12.71 o                         
  -3   9   3       1142.93       1146.24        22.22 o                         
  -2   9   3       4325.99       4332.57        73.32 o                         
  -1   9   3       1874.36       1771.40        29.84 o                         
   0   9   3        431.15        419.76        10.67 o                         
   1   9   3       3153.50       3233.17        61.79 o                         
   2   9   3       2923.80       2712.74       285.55 o                         
   3   9   3        351.97        302.01        12.16 o                         
   4   9   3       1237.62       1211.73        41.76 o                         
   5   9   3       3031.28       2908.98        95.43 o                         
  -6  10   3        341.58        370.06        26.75 o                         
  -5  10   3       1274.67       1302.64        52.36 o                         
  -4  10   3       2655.80       2713.53        55.69 o                         
  -3  10   3       1340.05       1348.79        25.58 o                         
  -2  10   3       1164.29       1135.26        22.17 o                         
  -1  10   3       4234.62       4100.64        62.89 o                         
   0  10   3       2849.43       2818.72        54.48 o                         
   1  10   3       2518.99       2422.32        71.40 o                         
   2  10   3       2983.60       2999.20        58.61 o                         
   3  10   3       1268.42       1283.88        30.15 o                         
   4  10   3       1448.13       1402.79        35.52 o                         
   5  10   3        906.76        897.92        42.18 o                         
  -6  11   3        429.68        418.19        28.89 o                         
  -5  11   3        379.20        370.53        25.44 o                         
  -4  11   3       1088.04       1077.95        32.62 o                         
  -3  11   3       1567.38       1524.41        28.47 o                         
  -2  11   3       1049.20        978.29        44.76 o                         
  -1  11   3       2534.44       2556.23        41.97 o                         
   0  11   3       3202.78       3274.73        62.57 o                         
   1  11   3       1732.41       1712.90        37.37 o                         
   2  11   3        331.83        342.55        13.46 o                         
   3  11   3       1714.32       1736.48        38.11 o                         
   4  11   3       2899.81       2866.52        61.49 o                         
   5  11   3        610.71        555.20        33.18 o                         
  -6  12   3        275.68        298.33        24.54 o                         
  -5  12   3        315.20        322.10        24.31 o                         
  -4  12   3       5498.81       5646.27       105.91 o                         
  -3  12   3       1551.49       1500.60        28.22 o                         
  -2  12   3        230.80        215.18        13.77 o                         
  -1  12   3       2201.72       2076.77        35.24 o                         
   0  12   3       4606.24       4523.61        83.08 o                         
   1  12   3       1419.39       1383.72        44.86 o                         
   2  12   3        536.16        494.24        16.93 o                         
   3  12   3       3159.59       3191.87        62.83 o                         
   4  12   3       1033.40       1030.00        29.66 o                         
   5  12   3         35.40         55.70        16.20 o                         
  -6  13   3        275.61        289.58        24.96 o                         
  -5  13   3        479.06        461.20        28.53 o                         
  -4  13   3        403.96        458.65        17.21 o                         
  -3  13   3       1201.36       1223.57        24.55 o                         
  -2  13   3        449.72        441.18        12.56 o                         
  -1  13   3       2165.69       2149.62        65.07 o                         
   0  13   3       3086.93       3140.51        60.12 o                         
   1  13   3       1751.99       1656.35        68.06 o                         
   2  13   3        244.90        251.62        12.23 o                         
   3  13   3       2239.59       2180.70        46.61 o                         
   4  13   3       2438.90       2392.36        54.22 o                         
   5  13   3        731.03        721.35        39.56 o                         
  -5  14   3       1099.13       1114.87        48.31 o                         
  -4  14   3       1681.89       1695.72        39.90 o                         
  -3  14   3        999.95        968.90        21.12 o                         
  -2  14   3        779.17        715.83        20.96 o                         
  -1  14   3       1749.82       1612.40        36.83 o                         
   0  14   3       2258.22       2088.92        91.32 o                         
   1  14   3       2545.95       2416.64        50.20 o                         
   2  14   3       1608.32       1559.07        36.15 o                         
   3  14   3       3084.85       2979.59        60.33 o                         
   4  14   3        958.00        953.89        29.26 o                         
   5  14   3        563.18        559.49        34.85 o                         
  -5  15   3        537.16        521.66        31.39 o                         
  -4  15   3        197.50        198.75        12.08 o                         
  -3  15   3       1002.94        996.93        21.78 o                         
  -2  15   3       2971.22       2950.41        59.88 o                         
  -1  15   3       1080.45       1082.95        30.59 o                         
   0  15   3        773.02        726.64        21.67 o                         
   1  15   3       2672.51       2612.49        55.06 o                         
   2  15   3       1673.70       1649.42        38.45 o                         
   3  15   3        527.33        528.62        18.43 o                         
   4  15   3        420.48        428.10        18.87 o                         
   5  15   3       1636.36       1620.51        65.35 o                         
  -5  16   3       1743.06       1622.78        63.44 o                         
  -4  16   3         85.68        103.45        11.41 o                         
  -3  16   3       1352.92       1268.73        32.03 o                         
  -2  16   3       2101.98       2111.96       105.14 o                         
  -1  16   3       2474.16       2398.31        51.22 o                         
   0  16   3        350.68        319.86        14.53 o                         
   1  16   3       2402.26       2285.58        48.91 o                         
   2  16   3       2011.16       2019.78        44.97 o                         
   3  16   3         76.90         71.63         8.60 o                         
   4  16   3        306.90        298.94        16.22 o                         
   5  16   3       1109.52       1067.93        50.70 o                         
  -5  17   3        535.20        582.13        33.06 o                         
  -4  17   3        276.28        275.61        14.32 o                         
  -3  17   3        454.26        468.65        21.62 o                         
  -2  17   3       2722.41       2806.12        58.61 o                         
  -1  17   3        539.78        522.45        18.95 o                         
   0  17   3        426.58        420.73        16.97 o                         
   1  17   3       1935.03       1919.12        43.30 o                         
   2  17   3       1450.64       1463.27        35.91 o                         
   3  17   3        158.09        160.49        11.42 o                         
   4  17   3        627.32        593.25        23.25 o                         
  -5  18   3        834.30        821.37        40.51 o                         
  -4  18   3       1479.50       1489.76        52.24 o                         
  -3  18   3        594.02        611.15        22.01 o                         
  -2  18   3        719.07        692.57        22.51 o                         
  -1  18   3       1364.21       1261.95        32.85 o                         
   0  18   3       1230.73       1162.36        31.34 o                         
   1  18   3       1350.62       1199.76        32.56 o                         
   2  18   3       1428.35       1426.28        35.84 o                         
   3  18   3       1350.84       1348.77        34.71 o                         
   4  18   3        831.05        845.26        28.72 o                         
  -4  19   3        374.58        419.26        25.56 o                         
  -3  19   3        515.73        531.80        20.13 o                         
  -2  19   3        384.70        396.15        17.08 o                         
  -1  19   3        847.32        826.81        25.48 o                         
   0  19   3       1911.65       1826.28        96.03 o                         
   1  19   3       1037.20        973.81        28.52 o                         
   2  19   3        249.90        233.09        13.91 o                         
   3  19   3       1228.73       1225.67        33.31 o                         
   4  19   3       1475.56       1450.74        40.73 o                         
  -4  20   3       2664.41       2835.59        85.25 o                         
  -3  20   3        698.51        767.50        40.78 o                         
  -2  20   3         75.45         75.98        10.19 o                         
  -1  20   3        927.44        898.43        36.31 o                         
   0  20   3       2110.61       1928.31        45.66 o                         
   1  20   3        593.37        563.50        21.16 o                         
   2  20   3        198.49        221.44        13.82 o                         
   3  20   3       1771.61       1762.57        43.47 o                         
   4  20   3        604.74        649.13        25.16 o                         
  -4  21   3        396.35        457.86        27.34 o                         
  -3  21   3        969.25       1007.76        30.80 o                         
  -2  21   3        287.88        313.91        16.39 o                         
  -1  21   3       1279.76       1310.79        35.65 o                         
   0  21   3       1274.63       1219.56        33.88 o                         
   1  21   3        575.56        546.98        21.65 o                         
   2  21   3        126.64        149.08        12.76 o                         
   3  21   3       1052.04       1098.44        32.23 o                         
  -4  22   3        698.29        761.14        36.99 o                         
  -3  22   3        468.04        469.71        22.99 o                         
  -2  22   3        294.24        307.74        16.76 o                         
  -1  22   3       1127.80       1073.78        31.95 o                         
   0  22   3        947.19        880.46        28.34 o                         
   1  22   3        764.99        743.86        25.98 o                         
   2  22   3        550.98        535.70        21.69 o                         
   3  22   3       1097.89       1124.12        32.99 o                         
  -3  23   3        694.46        722.64        25.61 o                         
  -2  23   3       1112.74       1134.00        54.33 o                         
  -1  23   3        495.83        512.88        54.15 o                         
   0  23   3        314.83        314.20        16.83 o                         
   1  23   3       1002.96        993.82        31.26 o                         
   2  23   3        929.92        942.22        29.99 o                         
   3  23   3        358.13        375.47        18.52 o                         
  -3  24   3        549.08        615.08        23.71 o                         
  -2  24   3        898.07        923.47        30.37 o                         
  -1  24   3        925.63        901.00        29.80 o                         
   0  24   3         51.30         47.71        10.19 o                         
   1  24   3       1036.73       1035.12        32.63 o                         
   2  24   3       1022.14        980.17        31.68 o                         
  -3  25   3        216.25        268.91        16.27 o                         
  -2  25   3       1117.15       1173.29        35.38 o                         
  -1  25   3        129.75        159.93        14.77 o                         
   0  25   3        208.95        238.75        15.37 o                         
   1  25   3        940.70        930.67        63.29 o                         
   2  25   3        684.79        676.93        48.61 o                         
  -2  26   3        437.64        464.37        21.56 o                         
  -1  26   3        450.55        435.72        22.99 o                         
   0  26   3        471.27        452.18        42.62 o                         
   1  26   3        584.03        607.94        25.32 o                         
  -1  27   3        364.90        412.16        20.62 o                         
   0  27   3        770.39        815.16        29.01 o                         
   1 -24   4        520.21        535.54        34.19 o                         
   1 -23   4        292.38        330.92        26.87 o                         
   2 -23   4       1372.59       1320.75        61.00 o                         
  -3 -22   4        423.41        456.97        30.20 o                         
   1 -22   4        492.82        506.06        31.99 o                         
   2 -22   4        307.67        303.34        28.59 o                         
  -3 -21   4        769.29        849.72        41.16 o                         
   1 -21   4        990.89        973.69        46.64 o                         
   2 -21   4        327.48        305.66        27.64 o                         
  -4 -20   4        291.58        319.00        25.79 o                         
  -3 -20   4       1475.54       1519.78        59.21 o                         
   1 -20   4        735.18        747.26        38.84 o                         
   2 -20   4         44.90         60.17        16.38 o                         
   3 -20   4         98.31        152.92        22.46 o                         
  -4 -19   4        461.10        444.10        29.85 o                         
  -3 -19   4       1269.88       1235.86        52.66 o                         
  -2 -19   4        548.20        552.28        30.68 o                         
   1 -19   4       1332.75       1309.43        54.81 o                         
   2 -19   4        433.50        404.31        29.67 o                         
   3 -19   4        769.08        782.47        42.71 o                         
  -4 -18   4        433.72        443.39        29.37 o                         
  -3 -18   4        835.68        849.96        39.79 o                         
  -2 -18   4        868.13        838.11        38.60 o                         
   1 -18   4        410.66        424.80        28.89 o                         
   2 -18   4        629.10        603.34        35.33 o                         
   3 -18   4        671.11        652.78        38.24 o                         
  -4 -17   4        320.76        326.15        25.20 o                         
  -3 -17   4        323.00        350.87        24.54 o                         
  -2 -17   4        825.63        810.05        37.65 o                         
   1 -17   4        543.75        507.37        30.08 o                         
   2 -17   4       3290.98       3239.30       105.32 o                         
   3 -17   4        271.47        267.41        24.84 o                         
   4 -17   4         79.72         87.21        19.00 o                         
  -5 -16   4        622.49        661.42        36.99 o                         
  -4 -16   4        279.03        321.45        24.60 o                         
  -3 -16   4        257.95        281.83        21.74 o                         
  -2 -16   4       1279.46       1281.49        49.80 o                         
   0 -16   4        242.81        244.72        19.42 o                         
   1 -16   4       1026.80        988.88        43.43 o                         
   2 -16   4        817.27        851.09        40.21 o                         
   3 -16   4       2124.49       2051.93        75.12 o                         
   4 -16   4         43.37         51.77        16.62 o                         
  -5 -15   4       1290.90       1286.44        54.63 o                         
  -4 -15   4        514.05        493.13        29.67 o                         
  -3 -15   4        443.06        451.25        27.16 o                         
  -2 -15   4       1579.90       1462.65        54.51 o                         
   0 -15   4        596.02        539.83        27.94 o                         
   1 -15   4        583.95        542.75        29.31 o                         
   2 -15   4       3284.95       3290.00       104.90 o                         
   3 -15   4        523.73        507.55        32.29 o                         
   4 -15   4         89.73         97.58        18.29 o                         
  -5 -14   4        658.17        664.70        36.76 o                         
  -4 -14   4        490.80        491.82        29.19 o                         
  -3 -14   4       1157.62       1141.92        46.11 o                         
  -2 -14   4       1376.13       1304.91        50.34 o                         
  -1 -14   4       1624.71       1490.53        54.75 o                         
   0 -14   4       2452.31       2353.48        75.60 o                         
   1 -14   4        765.76        755.54        35.03 o                         
   2 -14   4        442.62        428.61        27.05 o                         
   3 -14   4       1464.09       1419.76        56.35 o                         
   4 -14   4       1697.06       1679.97        66.60 o                         
  -5 -13   4        311.07        342.12        26.45 o                         
  -4 -13   4       1038.65        990.73        43.49 o                         
  -3 -13   4       1915.15       1919.26        66.48 o                         
  -2 -13   4       1475.70       1386.70        51.11 o                         
  -1 -13   4       1084.84       1014.56        40.98 o                         
   0 -13   4        746.70        657.43        30.68 o                         
   1 -13   4       1618.46       1580.90        56.35 o                         
   2 -13   4        381.11        382.09        24.07 o                         
   3 -13   4       1534.89       1528.83        58.62 o                         
   4 -13   4        675.10        647.90        36.99 o                         
  -5 -12   4         23.03         30.86        13.22 o                         
  -4 -12   4        337.11        333.00        23.71 o                         
  -3 -12   4       3170.07       3134.69        96.86 o                         
  -2 -12   4       1044.62        977.62        39.61 o                         
  -1 -12   4        299.21        300.06        20.25 o                         
   0 -12   4       4049.72       3344.03       108.00 o                         
   1 -12   4       1061.49       1064.83        41.76 o                         
   2 -12   4         49.13         55.46        12.81 o                         
   3 -12   4        227.11        245.73        21.45 o                         
   4 -12   4       5624.18       5709.60       169.60 o                         
  -5 -11   4        233.71        247.64        22.52 o                         
  -4 -11   4        702.09        645.87        33.48 o                         
  -3 -11   4       1710.35       1595.49        58.62 o                         
  -2 -11   4        569.04        537.51        27.64 o                         
  -1 -11   4       1366.00       1273.81        46.64 o                         
   0 -11   4       1795.71       1650.72        55.76 o                         
   1 -11   4       3928.96       3834.60       114.73 o                         
   2 -11   4       1455.01       1386.76        50.99 o                         
   3 -11   4       1803.53       1731.67        63.68 o                         
   4 -11   4        898.78        890.23        42.83 o                         
   5 -11   4        729.95        732.49        40.75 o                         
  -5 -10   4       1239.78       1227.23        50.75 o                         
  -4 -10   4        407.70        444.16        27.05 o                         
  -3 -10   4       1433.62       1396.94        51.23 o                         
  -2 -10   4       1997.04       1935.88        63.38 o                         
  -1 -10   4       2999.51       3090.13        92.81 o                         
   0 -10   4       1296.35       1238.72        44.32 o                         
   1 -10   4        776.31        702.05        30.80 o                         
   2 -10   4       1043.27       1046.37        42.00 o                         
   3 -10   4       1567.79       1587.81        58.02 o                         
   4 -10   4       2361.02       2482.39        85.96 o                         
   5 -10   4        542.01        533.52        33.66 o                         
  -6  -9   4        528.35        529.53        33.00 o                         
  -5  -9   4       1990.36       1932.07        69.52 o                         
  -4  -9   4        633.74        599.46        31.45 o                         
  -3  -9   4        350.28        306.55        20.97 o                         
  -2  -9   4       2551.55       2441.35        76.19 o                         
  -1  -9   4       3275.89       3156.62        95.73 o                         
   0  -9   4       1022.70        964.28        35.27 o                         
   1  -9   4       1800.96       1707.07        55.94 o                         
   2  -9   4       4047.83       4064.54       122.78 o                         
   3  -9   4        818.94        790.03        36.34 o                         
   4  -9   4         61.01         76.91        15.67 o                         
   5  -9   4        210.24        231.85        23.77 o                         
  -6  -8   4        823.71        853.36        43.07 o                         
  -5  -8   4       1545.20       1575.96        60.05 o                         
  -4  -8   4        579.30        565.27        30.08 o                         
  -3  -8   4        401.84        377.98        22.70 o                         
  -2  -8   4       3205.59       3191.88        94.48 o                         
  -1  -8   4       3822.47       3923.83       113.30 o                         
   0  -8   4        180.02        200.81        14.12 o                         
   1  -8   4       2134.87       2195.26        67.91 o                         
   2  -8   4        846.92        891.30        36.64 o                         
   3  -8   4       3838.00       3959.93       118.07 o                         
   4  -8   4         56.22         52.84        13.70 o                         
   5  -8   4       1893.96       1903.72        71.72 o                         
  -6  -7   4        361.83        338.66        27.34 o                         
  -5  -7   4       1824.91       1806.67        66.90 o                         
  -4  -7   4        583.57        581.95        30.32 o                         
  -3  -7   4        380.47        368.63        22.99 o                         
  -2  -7   4       3391.16       3247.10        95.79 o                         
  -1  -7   4       3012.43       2958.48        88.34 o                         
   0  -7   4       1062.47       1053.46        35.39 o                         
   1  -7   4       1435.90       1377.58        45.51 o                         
   2  -7   4       4207.08       4373.30       125.04 o                         
   3  -7   4       1249.14       1273.27        49.21 o                         
   4  -7   4        118.06        126.95        17.28 o                         
   5  -7   4        604.62        613.70        35.62 o                         
  -6  -6   4        520.82        524.29        33.30 o                         
  -5  -6   4        790.56        832.51        39.56 o                         
  -4  -6   4        656.31        655.88        32.35 o                         
  -3  -6   4       1619.68       1563.92        54.09 o                         
  -2  -6   4       3286.70       3317.70        96.80 o                         
  -1  -6   4       2620.90       2683.74        79.53 o                         
   0  -6   4       3148.09       3114.92        88.11 o                         
   1  -6   4       1173.51       1194.70        40.39 o                         
   2  -6   4        434.39        415.27        22.28 o                         
   3  -6   4       3341.84       3340.10       102.58 o                         
   4  -6   4       2755.49       2832.01        92.16 o                         
   5  -6   4        797.92        850.62        42.36 o                         
  -6  -5   4       1096.99       1069.96        48.49 o                         
  -5  -5   4        296.48        282.49        22.28 o                         
  -4  -5   4       1107.45       1075.80        44.02 o                         
  -3  -5   4       2770.75       2800.56        86.62 o                         
  -2  -5   4       1612.44       1620.10        54.09 o                         
  -1  -5   4       2231.62       2179.11        46.13 o                         
   0  -5   4       2007.63       1970.66        40.98 o                         
   1  -5   4       3423.48       3409.14        98.29 o                         
   2  -5   4        871.89        759.95        31.69 o                         
   3  -5   4       2169.08       2136.04        71.43 o                         
   4  -5   4        921.19        907.63        41.58 o                         
   5  -5   4       1024.54        940.51        45.33 o                         
  -6  -4   4        567.02        584.63        34.73 o                         
  -5  -4   4        243.95        238.23        20.49 o                         
  -4  -4   4        758.05        775.44        35.33 o                         
  -3  -4   4       4641.97       4601.16       132.84 o                         
  -2  -4   4       1501.54       1511.86        33.97 o                         
  -1  -4   4         41.54         48.46        15.94 o                         
   0  -4   4       5355.83       5362.72        81.09 o                         
   1  -4   4       1579.71       1553.78        34.94 o                         
   2  -4   4         37.82         53.55         9.65 o                         
   3  -4   4        582.12        564.38        28.53 o                         
   4  -4   4       6987.70       7062.10       202.60 o                         
   5  -4   4         32.43         31.81        12.87 o                         
  -6  -3   4       1292.02       1293.71        54.81 o                         
  -5  -3   4        300.65        295.41        22.76 o                         
  -4  -3   4        957.05        877.36        38.42 o                         
  -3  -3   4       2357.84       2302.43        48.42 o                         
  -2  -3   4        837.23        783.77        58.17 o                         
  -1  -3   4       2010.92       2045.94        43.51 o                         
   0  -3   4       2931.60       2887.69        88.27 o                         
   1  -3   4       5811.29       5906.44       110.04 o                         
   2  -3   4       1831.74       1898.59        41.86 o                         
   3  -3   4       2673.27       2694.90        58.73 o                         
   4  -3   4        916.14        918.94        41.10 o                         
   5  -3   4        675.38        645.39        35.39 o                         
  -6  -2   4        457.41        394.48        28.42 o                         
  -5  -2   4       1286.89       1295.37        51.41 o                         
  -4  -2   4        520.91        502.54        27.34 o                         
  -3  -2   4       1425.10       1391.83        32.89 o                         
  -2  -2   4       3726.31       3791.86        73.19 o                         
  -1  -2   4       3437.12       3253.16       325.14 o                         
   0  -2   4       2251.74       2352.16        49.70 o                         
   1  -2   4       1165.47       1205.79        28.27 o                         
   2  -2   4        748.73        778.41        21.36 o                         
   3  -2   4       3412.34       3544.31       106.33 o                         
   4  -2   4       3517.46       3559.70        75.62 o                         
   5  -2   4        870.79        862.35        41.10 o                         
  -6  -1   4        510.26        489.32        30.14 o                         
  -5  -1   4       2150.23       2182.75        73.87 o                         
  -4  -1   4        701.27        715.09        33.00 o                         
  -3  -1   4        274.36        253.24        11.76 o                         
  -2  -1   4       4639.87       4898.83        91.06 o                         
  -1  -1   4       3831.24       3859.39        78.22 o                         
   0  -1   4       1053.75       1094.23        26.35 o                         
   1  -1   4       2680.32       2754.21        54.98 o                         
   2  -1   4       3855.78       3993.23        79.28 o                         
   3  -1   4       1656.83       1713.68        53.61 o                         
   4  -1   4         82.43         86.80        11.74 o                         
  -6   0   4        748.48        702.94        37.23 o                         
  -5   0   4       2164.13       2172.44        74.40 o                         
  -4   0   4        911.86        861.82        37.53 o                         
  -3   0   4        458.82        447.15        15.66 o                         
  -2   0   4       5153.21       5304.31        99.17 o                         
  -1   0   4       4126.48       4330.15        82.21 o                         
   0   0   4         17.34         32.20         5.36 o                         
   1   0   4       3165.04       3371.20        65.86 o                         
   2   0   4        637.91        655.34        27.58 o                         
   3   0   4       4586.77       4869.47       127.42 o                         
   4   0   4          0.00          1.61         6.37 o                         
   5   0   4       1893.89       1842.48        64.40 o                         
  -6   1   4        504.64        483.24        30.14 o                         
  -5   1   4       2133.71       2027.15        72.44 o                         
  -4   1   4        693.84        673.63        32.53 o                         
  -3   1   4        237.83        209.69        11.03 o                         
  -2   1   4       4609.11       4724.86        90.57 o                         
  -1   1   4       3793.38       3889.42        74.33 o                         
   0   1   4       1039.61       1053.60        25.93 o                         
   1   1   4       2691.99       2719.36        54.76 o                         
   2   1   4       3982.57       4241.23       108.90 o                         
   3   1   4       1644.30       1715.23        53.61 o                         
   4   1   4         86.45        114.73        13.94 o                         
   5   1   4        289.70        323.53        22.70 o                         
  -6   2   4        454.05        446.01        28.59 o                         
  -5   2   4       1227.55       1215.49        49.92 o                         
  -4   2   4        522.83        514.81        27.28 o                         
  -3   2   4       1418.12       1405.04        32.79 o                         
  -2   2   4       3633.79       3728.43        72.76 o                         
  -1   2   4       3541.51       3556.34        66.60 o                         
   0   2   4       2400.62       2517.47        65.68 o                         
   1   2   4       1167.50       1205.07        40.75 o                         
   2   2   4        732.76        708.42        29.61 o                         
   3   2   4       3373.25       3529.46        52.36 o                         
   4   2   4       3508.51       3545.38       105.86 o                         
   5   2   4        853.85        812.43        38.36 o                         
  -6   3   4       1306.74       1232.77        53.14 o                         
  -5   3   4        304.35        287.97        22.04 o                         
  -4   3   4        946.60        899.52        37.95 o                         
  -3   3   4       2350.36       2283.11        48.38 o                         
  -2   3   4        856.07        777.92        30.26 o                         
  -1   3   4       2016.84       2041.72        42.91 o                         
   0   3   4       3018.22       2992.44        57.77 o                         
   1   3   4       5809.94       5855.37       150.60 o                         
   2   3   4       1907.04       1900.44        57.31 o                         
   3   3   4       2675.91       2785.61        42.47 o                         
   4   3   4        926.91        946.65        39.26 o                         
   5   3   4        668.92        654.39        33.54 o                         
  -6   4   4        585.54        572.90        33.48 o                         
  -5   4   4        241.86        226.97        20.25 o                         
  -4   4   4        772.38        743.27        33.96 o                         
  -3   4   4       4623.29       4767.62        89.93 o                         
  -2   4   4       1475.49       1424.56       154.77 o                         
  -1   4   4         56.13         73.51        11.35 o                         
   0   4   4       5327.04       5091.79        97.01 o                         
   1   4   4       1591.64       1594.90        49.44 o                         
   2   4   4         48.62         50.46         4.91 o                         
   3   4   4        577.12        565.81        14.13 o                         
   4   4   4       6966.05       7088.79       195.27 o                         
   5   4   4         19.67         23.71        10.90 o                         
  -6   5   4       1075.63       1027.42        47.95 o                         
  -5   5   4        299.17        279.87        22.52 o                         
  -4   5   4       1109.09       1113.50        43.61 o                         
  -3   5   4       2823.63       2858.35        37.96 o                         
  -2   5   4       1634.82       1621.30        36.15 o                         
  -1   5   4       2201.81       2181.44       100.23 o                         
   0   5   4       1981.67       1900.80        40.25 o                         
   1   5   4       3392.30       3459.00        50.91 o                         
   2   5   4        794.39        802.68        17.03 o                         
   3   5   4       2210.05       2152.38        35.00 o                         
   4   5   4        911.73        914.60        40.15 o                         
   5   5   4       1052.83        986.74        43.49 o                         
  -6   6   4        556.27        586.72        34.19 o                         
  -5   6   4        791.38        787.71        38.36 o                         
  -4   6   4        644.24        661.82        20.91 o                         
  -3   6   4       1572.54       1519.18        23.16 o                         
  -2   6   4       3338.16       3297.88        43.06 o                         
  -1   6   4       2645.80       2631.99        35.61 o                         
   0   6   4       3022.61       3090.44        40.57 o                         
   1   6   4       1169.37       1178.35        26.92 o                         
   2   6   4        464.13        436.99        12.08 o                         
   3   6   4       3338.71       3325.56        50.11 o                         
   4   6   4       2748.17       2702.98        88.64 o                         
   5   6   4        828.26        796.23        39.73 o                         
  -6   7   4        394.64        479.79        30.02 o                         
  -5   7   4       1842.97       1891.09        67.73 o                         
  -4   7   4        610.96        577.78        18.76 o                         
  -3   7   4        422.03        391.85        15.91 o                         
  -2   7   4       3340.90       3263.20        42.69 o                         
  -1   7   4       3051.06       3000.89        39.59 o                         
   0   7   4       1007.40       1003.42        16.83 o                         
   1   7   4       1372.95       1334.91        24.30 o                         
   2   7   4       4123.39       4285.43        62.29 o                         
   3   7   4       1283.57       1299.20        31.54 o                         
   4   7   4        124.29        138.44        17.22 o                         
   5   7   4        632.66        657.67        35.09 o                         
  -6   8   4        816.86        857.23        42.59 o                         
  -5   8   4       1489.41       1534.61        59.21 o                         
  -4   8   4        615.61        572.25        18.96 o                         
  -3   8   4        400.41        373.91        11.71 o                         
  -2   8   4       3214.91       3176.65        41.99 o                         
  -1   8   4       3910.81       3969.70        50.71 o                         
   0   8   4        155.46        157.39         6.21 o                         
   1   8   4       2120.74       2182.16        35.38 o                         
   2   8   4        882.41        914.35        24.80 o                         
   3   8   4       3794.23       3826.56        84.14 o                         
   4   8   4         56.73         51.53        12.51 o                         
   5   8   4       1920.84       1793.27        68.51 o                         
  -6   9   4        534.58        490.21        31.33 o                         
  -5   9   4       1967.61       1906.63        69.04 o                         
  -4   9   4        635.23        614.10        20.01 o                         
  -3   9   4        328.60        316.14        10.86 o                         
  -2   9   4       2510.39       2439.72        41.27 o                         
  -1   9   4       3323.03       3282.49        42.86 o                         
   0   9   4        979.43        935.68        34.97 o                         
   1   9   4       1787.76       1690.46        29.20 o                         
   2   9   4       4143.45       4262.51       136.06 o                         
   3   9   4        810.07        791.83        23.08 o                         
   4   9   4         61.76         81.43        14.95 o                         
   5   9   4        224.35        218.51        21.15 o                         
  -5  10   4       1202.10       1142.34        49.27 o                         
  -4  10   4        421.29        424.99        16.43 o                         
  -3  10   4       1365.58       1379.75        26.93 o                         
  -2  10   4       1906.05       1897.60        33.92 o                         
  -1  10   4       3079.15       3117.56        61.77 o                         
   0  10   4       1377.97       1319.68        31.46 o                         
   1  10   4        769.63        737.07        24.66 o                         
   2  10   4       1052.06       1092.54        28.26 o                         
   3  10   4       1525.80       1546.23        36.71 o                         
   5  10   4        535.47        515.83        32.23 o                         
  -5  11   4        242.08        234.47        20.19 o                         
  -4  11   4        709.47        666.19        21.32 o                         
  -3  11   4       1741.12       1710.23        31.59 o                         
  -2  11   4        594.59        549.50        14.47 o                         
  -1  11   4       1360.66       1274.90        31.13 o                         
   0  11   4       1837.38       1716.18        38.64 o                         
   1  11   4       3923.83       3924.03        75.71 o                         
   2  11   4       1494.34       1387.78        33.68 o                         
   3  11   4       1826.36       1795.72        54.45 o                         
   4  11   4        932.12        899.47        38.13 o                         
   5  11   4        734.58        715.87        39.08 o                         
  -5  12   4         21.62         21.74        11.08 o                         
  -4  12   4        331.53        352.09        15.28 o                         
  -3  12   4       3146.74       3161.05        52.25 o                         
  -2  12   4       1018.08        956.22        25.99 o                         
  -1  12   4        318.77        295.63        13.54 o                         
   0  12   4       4029.90       3884.60        72.99 o                         
   1  12   4       1068.56       1041.22        28.00 o                         
   2  12   4         61.16         62.45        11.68 o                         
   3  12   4        212.77        203.84        11.99 o                         
   4  12   4       5591.51       5527.97       151.61 o                         
  -5  13   4        313.89        306.31        23.71 o                         
  -4  13   4       1013.34        984.64        27.80 o                         
  -3  13   4       1946.74       1931.28        35.40 o                         
  -2  13   4       1490.82       1362.20        33.48 o                         
  -1  13   4       1078.86       1033.53        27.71 o                         
   0  13   4        765.08        703.91        21.94 o                         
   1  13   4       1599.30       1552.58        37.27 o                         
   2  13   4        342.75        358.79        20.34 o                         
   3  13   4       1548.26       1514.28        36.98 o                         
   4  13   4        679.94        666.84        33.00 o                         
  -5  14   4        632.64        630.08        34.31 o                         
  -4  14   4        462.25        479.71        18.34 o                         
  -3  14   4       1155.48       1125.38        29.80 o                         
  -2  14   4       1407.41       1371.83        33.57 o                         
  -1  14   4       1687.56       1606.00        71.75 o                         
   0  14   4       2395.40       2356.52        51.12 o                         
   1  14   4        743.33        742.43        23.15 o                         
   2  14   4        462.51        425.34        17.20 o                         
   3  14   4       1463.72       1406.50        35.40 o                         
   4  14   4       1684.35       1673.00        59.04 o                         
  -4  15   4        537.39        544.78        27.16 o                         
  -3  15   4        465.59        479.02        17.75 o                         
  -2  15   4       1526.86       1472.16        36.25 o                         
  -1  15   4       1696.54       1623.30        38.94 o                         
   0  15   4        549.33        542.86        19.49 o                         
   1  15   4        519.88        474.58        18.46 o                         
   2  15   4       3252.80       3314.83        68.17 o                         
   3  15   4        546.09        527.90        19.56 o                         
   4  15   4        100.06        108.18        16.38 o                         
  -4  16   4        284.01        308.22        20.85 o                         
  -3  16   4        260.87        253.77        13.62 o                         
  -2  16   4       1274.68       1258.26        33.15 o                         
  -1  16   4       2501.94       2490.19        54.34 o                         
   0  16   4        224.00        220.04        13.01 o                         
   1  16   4       1005.72       1012.41        29.02 o                         
   2  16   4        830.55        830.68        25.82 o                         
   3  16   4       2120.63       2062.64        64.90 o                         
   4  16   4         45.69         49.09        13.34 o                         
  -4  17   4        317.75        332.29        22.22 o                         
  -3  17   4        313.77        317.71        15.39 o                         
  -2  17   4        815.62        836.10        25.65 o                         
  -1  17   4       2006.23       1876.12        44.39 o                         
   0  17   4        629.86        573.77        24.48 o                         
   1  17   4        538.22        490.87        19.42 o                         
   2  17   4       3327.80       3191.01        67.36 o                         
   3  17   4        254.71        268.65        17.84 o                         
   4  17   4         79.24         92.36        20.34 o                         
  -4  18   4        442.57        465.61        26.21 o                         
  -3  18   4        802.36        832.92        26.07 o                         
  -2  18   4        828.46        836.78        26.13 o                         
  -1  18   4       1919.56       1934.68        45.93 o                         
   0  18   4        697.85        688.76        23.73 o                         
   1  18   4        403.27        423.19        18.45 o                         
   2  18   4        635.34        650.76        23.16 o                         
   3  18   4        670.99        738.89        46.14 o                         
  -4  19   4        463.55        493.55        27.70 o                         
  -3  19   4       1297.16       1336.03        40.98 o                         
  -2  19   4        549.43        529.48        20.60 o                         
  -1  19   4        791.01        729.87        24.70 o                         
   0  19   4        748.05        706.36        24.45 o                         
   1  19   4       1350.84       1359.83        36.39 o                         
   2  19   4        444.37        433.37        32.91 o                         
   3  19   4        763.06        783.14        35.98 o                         
  -4  20   4        254.43        285.35        22.64 o                         
  -3  20   4       1455.87       1497.04        39.28 o                         
  -2  20   4        367.44        389.59        18.18 o                         
  -1  20   4        197.85        213.73        15.67 o                         
   0  20   4       2224.36       2259.52        52.73 o                         
   1  20   4        723.63        724.84        25.54 o                         
   2  20   4         44.25         51.39         9.92 o                         
   3  20   4         84.52        109.35        11.62 o                         
  -3  21   4        767.20        810.64        27.23 o                         
  -2  21   4        617.20        643.92        23.80 o                         
  -1  21   4        237.10        247.92        15.33 o                         
   0  21   4        293.80        301.50        16.83 o                         
   1  21   4       1003.57       1032.81        31.67 o                         
   2  21   4        322.57        324.62        17.27 o                         
   3  21   4       1228.59       1242.36        53.08 o                         
  -3  22   4        438.82        447.83        20.07 o                         
  -2  22   4        529.39        537.25        34.58 o                         
  -1  22   4        675.48        679.90        25.29 o                         
   0  22   4       1275.44       1337.38        55.46 o                         
   1  22   4        466.66        463.88        21.04 o                         
   2  22   4        320.86        339.31        18.21 o                         
  -2  23   4        788.88        885.88        29.86 o                         
  -1  23   4        704.24        683.54        25.96 o                         
   0  23   4        102.54        119.59        12.73 o                         
   1  23   4        271.74        299.33        32.32 o                         
   2  23   4       1345.71       1372.98        39.26 o                         
  -2  24   4        665.23        683.99        26.43 o                         
  -1  24   4       1119.99       1191.76        36.41 o                         
   0  24   4        114.63        127.30        13.32 o                         
   1  24   4        505.72        493.12        22.72 o                         
  -1  25   4        810.99        785.36        28.85 o                         
   0  25   4        237.47        266.62        16.39 o                         
  -3 -19   5        306.78        345.57        27.64 o                         
  -3 -18   5        608.36        607.74        35.74 o                         
   2 -18   5       1384.13       1295.02        55.52 o                         
  -3 -17   5        169.89        197.00        22.52 o                         
  -2 -17   5        164.38        174.07        20.08 o                         
  -4 -16   5       1882.19       1807.33        70.77 o                         
  -3 -16   5         71.40         87.03        16.80 o                         
  -2 -16   5        753.07        702.58        36.64 o                         
   3 -16   5        116.21        134.75        20.19 o                         
  -4 -15   5        627.74        619.18        36.04 o                         
  -3 -15   5         70.54        101.93        16.92 o                         
  -2 -15   5        551.71        516.48        30.44 o                         
   3 -15   5       2211.14       2140.75        79.05 o                         
  -4 -14   5        737.56        736.24        39.79 o                         
  -3 -14   5       1143.26       1122.26        48.73 o                         
  -2 -14   5        595.13        547.88        31.04 o                         
   3 -14   5        125.93        175.73        19.90 o                         
  -4 -13   5        388.52        390.79        28.48 o                         
  -3 -13   5        561.55        570.63        32.17 o                         
  -2 -13   5       2198.42       2151.65        74.58 o                         
   3 -13   5        607.38        693.47        36.40 o                         
  -4 -12   5         82.64         69.34        16.26 o                         
  -3 -12   5       3202.00       3180.80       100.38 o                         
  -2 -12   5        606.74        597.02        31.63 o                         
   3 -12   5        301.85        314.60        24.31 o                         
  -5 -11   5        191.01        246.03        23.89 o                         
  -4 -11   5        568.25        541.14        32.53 o                         
  -3 -11   5        892.43        910.25        40.81 o                         
  -2 -11   5       1919.64       1808.94        65.59 o                         
  -1 -11   5        395.97        386.32        24.31 o                         
   3 -11   5        691.53        674.58        34.61 o                         
   4 -11   5       1085.43       1087.83        49.80 o                         
  -5 -10   5        746.60        670.71        38.01 o                         
  -4 -10   5       1111.79       1014.97        46.88 o                         
  -3 -10   5       2078.55       1961.02        70.41 o                         
  -2 -10   5        565.90        526.43        28.89 o                         
  -1 -10   5        319.71        276.17        20.73 o                         
   3 -10   5        134.68        155.96        18.65 o                         
   4 -10   5        454.86        471.39        30.86 o                         
  -5  -9   5        792.75        804.51        42.00 o                         
  -4  -9   5       1075.38       1049.52        46.58 o                         
  -3  -9   5        614.42        561.76        30.62 o                         
  -2  -9   5        198.32        213.15        18.23 o                         
  -1  -9   5       2841.91       2668.07        86.32 o                         
   3  -9   5       4095.38       4094.15       124.50 o                         
   4  -9   5        448.83        424.50        28.24 o                         
  -5  -8   5        890.10        900.66        44.38 o                         
  -4  -8   5       2499.20       2411.26        81.79 o                         
  -3  -8   5         19.81         33.06        10.96 o                         
  -2  -8   5        857.64        805.28        36.46 o                         
  -1  -8   5       1320.32       1247.72        46.82 o                         
   3  -8   5         67.18        100.14        15.37 o                         
   4  -8   5        610.92        596.78        34.13 o                         
  -5  -7   5       1358.48       1283.82        55.46 o                         
  -4  -7   5        972.97        968.33        43.37 o                         
  -3  -7   5        140.64        165.73        16.74 o                         
  -2  -7   5        311.56        325.97        22.22 o                         
  -1  -7   5       2563.54       2477.39        79.88 o                         
   3  -7   5       3550.60       3621.69       112.71 o                         
   4  -7   5        509.26        487.23        30.02 o                         
  -5  -6   5        495.44        486.82        30.98 o                         
  -4  -6   5       1142.91       1115.35        47.36 o                         
  -3  -6   5       2291.09       2279.55        73.99 o                         
  -2  -6   5       1023.73        965.83        40.57 o                         
  -1  -6   5        674.68        616.14        29.55 o                         
   3  -6   5        161.68        177.88        17.81 o                         
   4  -6   5        175.98        232.39        21.68 o                         
  -5  -5   5        412.28        380.06        27.05 o                         
  -4  -5   5        306.69        321.92        23.71 o                         
  -3  -5   5       1379.61       1443.29        54.15 o                         
  -2  -5   5       2955.94       2983.68        92.04 o                         
  -1  -5   5        124.86        133.19        10.17 o                         
   4  -5   5       2361.33       2426.04        82.45 o                         
  -5  -4   5        469.55        481.45        29.49 o                         
  -4  -4   5         34.04         66.84        14.06 o                         
  -3  -4   5       4898.28       4993.61       143.57 o                         
  -2  -4   5        652.14        625.24        20.86 o                         
  -1  -4   5         35.70         35.74         7.15 o                         
   0  -4   5        471.52        443.63        23.53 o                         
   1  -4   5       6127.17       6282.91       165.43 o                         
   4  -4   5         40.40         55.70        13.05 o                         
  -5  -3   5        469.05        467.99        29.01 o                         
  -4  -3   5        447.74        415.69        26.75 o                         
  -3  -3   5       1840.05       1840.11        43.08 o                         
  -2  -3   5       2766.45       2739.90        58.17 o                         
  -1  -3   5        271.29        257.46        31.48 o                         
   0  -3   5       2626.64       2772.38        79.83 o                         
   1  -3   5        707.59        693.77        30.92 o                         
   4  -3   5       1823.38       1731.08        65.89 o                         
  -5  -2   5        712.95        715.51        36.87 o                         
  -4  -2   5       1282.45       1337.13        51.89 o                         
  -3  -2   5       3373.23       3465.20        71.35 o                         
  -2  -2   5        948.09        917.65        28.71 o                         
  -1  -2   5        657.97        611.20        21.48 o                         
   0  -2   5       2923.71       2823.08        83.10 o                         
   1  -2   5       2129.63       2115.01        66.00 o                         
   2  -2   5       2441.34       2534.04        75.71 o                         
   4  -2   5        296.84        272.72        22.34 o                         
  -5  -1   5       1194.68       1173.67        50.70 o                         
  -4  -1   5       1098.51       1147.46        46.29 o                         
  -3  -1   5        524.02        536.89        19.21 o                         
  -2  -1   5        150.19        151.84        10.74 o                         
  -1  -1   5       2850.85       3021.68        62.29 o                         
   0  -1   5        872.30        942.48        36.58 o                         
   1  -1   5         90.78        104.85        13.94 o                         
   2  -1   5        269.94        327.76        21.21 o                         
   4  -1   5        472.40        459.89        27.76 o                         
  -5   0   5       1081.75       1112.49        48.43 o                         
  -4   0   5       2485.22       2395.00        79.94 o                         
  -3   0   5          0.45         -8.81        14.86 o                         
  -2   0   5        670.06        661.46        38.66 o                         
  -1   0   5       1680.21       1645.78        38.53 o                         
   0   0   5       7000.27       6938.13       178.42 o                         
   1   0   5         87.95        111.70        14.00 o                         
   2   0   5       6387.17       6751.14       175.02 o                         
   3   0   5         31.17         43.19        10.84 o                         
  -5   1   5       1197.15       1227.29        51.41 o                         
  -4   1   5       1076.82       1048.51        45.15 o                         
  -3   1   5        511.59        526.44        18.91 o                         
  -2   1   5        129.86        154.74        10.61 o                         
  -1   1   5       2802.76       3005.48        62.05 o                         
   0   1   5        882.33        904.77        35.98 o                         
   1   1   5         90.82        102.34        13.46 o                         
   2   1   5        271.03        322.28        20.97 o                         
   3   1   5       4771.21       4985.87       134.09 o                         
  -5   2   5        726.13        690.31        36.40 o                         
  -4   2   5       1349.78       1260.05        50.70 o                         
  -3   2   5       3441.56       3522.85        71.20 o                         
  -2   2   5        926.19        891.44        25.28 o                         
  -1   2   5        706.75        665.39        20.37 o                         
   0   2   5       2939.51       2909.52        83.16 o                         
   1   2   5       2111.55       2124.61        65.83 o                         
   2   2   5       2445.52       2494.01        75.36 o                         
   3   2   5         67.99         71.78         6.78 o                         
   4   2   5        282.69        315.13        21.80 o                         
  -5   3   5        486.02        434.10        28.24 o                         
  -4   3   5        449.47        449.35        26.87 o                         
  -3   3   5       1791.98       1885.54        43.05 o                         
  -2   3   5       2736.91       2747.73        57.60 o                         
  -1   3   5        255.64        247.56        12.13 o                         
   0   3   5       2643.16       2618.63        78.75 o                         
   1   3   5        682.31        716.16        31.10 o                         
   2   3   5       2826.09       2781.02        81.91 o                         
   3   3   5        656.24        664.04        16.82 o                         
   4   3   5       1846.75       1857.43        65.05 o                         
  -5   4   5        475.94        439.28        28.65 o                         
  -4   4   5         44.33         78.34        14.12 o                         
  -3   4   5       4860.55       5006.28        96.83 o                         
  -2   4   5        637.56        642.34        20.55 o                         
  -1   4   5         30.86         34.24         6.27 o                         
   0   4   5        437.90        380.60        22.58 o                         
   1   4   5       6166.81       6408.49       165.49 o                         
   2   4   5        292.23        290.00        12.49 o                         
   3   4   5        419.08        413.48        12.95 o                         
   4   4   5         47.55         67.32        12.99 o                         
  -5   5   5        395.56        406.39        27.16 o                         
  -4   5   5        306.77        354.75        24.01 o                         
  -3   5   5       1404.54       1454.00        23.69 o                         
  -2   5   5       3047.98       3034.40        62.27 o                         
  -1   5   5        130.04        150.83        11.35 o                         
   0   5   5       2348.90       2403.10        72.56 o                         
   1   5   5        896.14        937.90        20.51 o                         
   2   5   5       2854.86       2865.31        45.78 o                         
   3   5   5        750.61        777.68        18.53 o                         
   4   5   5       2321.92       2289.20        79.71 o                         
  -5   6   5        488.40        495.10        30.56 o                         
  -4   6   5       1128.73       1094.68        45.69 o                         
  -3   6   5       2229.33       2172.00        32.21 o                         
  -2   6   5       1055.15        994.99        18.11 o                         
  -1   6   5        656.93        610.41        13.38 o                         
   0   6   5       2658.45       2572.02        41.66 o                         
   1   6   5       3643.12       3698.78        85.34 o                         
   2   6   5       1843.74       1786.32        32.05 o                         
   3   6   5        152.17        147.48         9.60 o                         
  -5   7   5       1370.27       1383.42        55.58 o                         
  -4   7   5        970.90       1018.67        42.95 o                         
  -3   7   5        131.62        139.23        11.99 o                         
  -2   7   5        346.71        355.08        10.15 o                         
  -1   7   5       2570.75       2548.87        35.95 o                         
   0   7   5        657.51        640.81        16.16 o                         
   1   7   5        299.88        299.68        10.97 o                         
   2   7   5        300.65        348.99        12.07 o                         
   3   7   5       3627.39       3685.75        74.17 o                         
  -5   8   5        901.00        906.55        43.13 o                         
  -4   8   5       2540.37       2381.95        79.35 o                         
  -3   8   5         21.58         23.24         4.26 o                         
  -2   8   5        854.07        846.34        16.42 o                         
  -1   8   5       1289.24       1206.84        24.00 o                         
   0   8   5       4128.88       3909.77        77.58 o                         
   1   8   5         68.30         77.40         6.75 o                         
   2   8   5       4533.66       4523.94        67.37 o                         
   3   8   5         71.57         81.97        14.18 o                         
  -5   9   5        783.81        777.40        39.38 o                         
  -4   9   5       1023.41       1073.83        44.74 o                         
  -3   9   5        591.65        578.75        16.16 o                         
  -2   9   5        213.76        208.75         7.91 o                         
  -1   9   5       2769.48       2782.52        44.21 o                         
   0   9   5        672.79        681.55        17.03 o                         
   1   9   5          9.25          9.96         4.35 o                         
   2   9   5        215.36        249.76        15.76 o                         
   3   9   5       4021.42       4031.90        80.81 o                         
  -5  10   5        764.24        752.44        38.13 o                         
  -4  10   5       1169.51       1134.22        30.61 o                         
  -3  10   5       2104.60       2068.05        37.85 o                         
  -2  10   5        568.06        556.40        19.49 o                         
  -1  10   5        339.04        290.97        10.87 o                         
   0  10   5       1843.53       1749.99        31.54 o                         
   1  10   5       1731.54       1749.20        41.60 o                         
   2  10   5       2183.55       2103.35       101.42 o                         
   3  10   5        149.27        152.43        11.74 o                         
  -5  11   5        202.53        226.43        20.61 o                         
  -4  11   5        586.73        564.24        47.60 o                         
  -3  11   5        876.38        855.51        25.38 o                         
  -2  11   5       1957.25       1923.38        45.54 o                         
  -1  11   5        392.54        377.15        15.91 o                         
   0  11   5       1770.52       1727.76        47.33 o                         
   1  11   5        711.86        715.63        23.48 o                         
   2  11   5       1637.50       1664.60        40.73 o                         
   3  11   5        662.13        628.18        22.26 o                         
  -4  12   5         93.01        121.82        14.71 o                         
  -3  12   5       3153.94       3123.72        71.25 o                         
  -2  12   5        601.25        561.66        19.96 o                         
  -1  12   5         19.63         18.67         6.16 o                         
   0  12   5        307.59        271.58        14.17 o                         
   1  12   5       4577.83       4540.40        89.20 o                         
   2  12   5        148.38        144.84        11.91 o                         
   3  12   5        307.75        311.66        15.72 o                         
  -4  13   5        389.53        420.39        23.89 o                         
  -3  13   5        554.90        558.76        20.12 o                         
  -2  13   5       2226.44       2188.06        49.13 o                         
  -1  13   5        150.11        139.37        16.98 o                         
   0  13   5       1510.60       1482.90        37.42 o                         
   1  13   5        886.75        874.43        26.93 o                         
   2  13   5       1506.80       1499.45        38.38 o                         
   3  13   5        611.94        605.57        22.28 o                         
  -4  14   5        753.51        820.18        34.97 o                         
  -3  14   5       1119.79       1134.37        31.11 o                         
  -2  14   5        607.91        570.62        35.80 o                         
  -1  14   5        361.96        347.12        16.38 o                         
   0  14   5       1343.81       1220.27        33.37 o                         
   1  14   5       3239.90       3107.91        65.96 o                         
   2  14   5       1147.40       1127.62        43.76 o                         
   3  14   5        121.64        144.36        29.13 o                         
  -4  15   5        644.50        672.56        31.87 o                         
  -3  15   5         62.22         82.48         9.79 o                         
  -2  15   5        560.62        545.01        20.60 o                         
  -1  15   5       1993.69       1984.72        47.02 o                         
   0  15   5        355.81        368.84        17.26 o                         
   1  15   5        155.10        171.99        12.71 o                         
   2  15   5        202.85        234.98        17.63 o                         
   3  15   5       2239.02       2219.99        51.63 o                         
  -4  16   5       1917.56       1953.82        64.22 o                         
  -3  16   5         74.80         83.08        13.79 o                         
  -2  16   5        763.48        722.98        24.50 o                         
  -1  16   5        603.40        568.34        36.25 o                         
   0  16   5       1371.14       1264.46        34.86 o                         
   1  16   5         37.14         37.62         8.32 o                         
   2  16   5       2134.20       2039.29        48.98 o                         
   3  16   5        125.19        148.12        12.94 o                         
  -3  17   5        159.40        182.52        12.92 o                         
  -2  17   5        180.04        167.91        13.42 o                         
  -1  17   5       1826.84       1858.78        45.70 o                         
   0  17   5        464.71        464.48        26.45 o                         
   1  17   5         32.75         36.78         8.65 o                         
   2  17   5         81.54         94.25        11.21 o                         
  -3  18   5        599.51        620.55        39.44 o                         
  -2  18   5        350.40        352.23        17.66 o                         
  -1  18   5        174.23        198.82        14.70 o                         
   0  18   5        923.07        878.45        28.68 o                         
   1  18   5       1624.30       1590.79        42.02 o                         
   2  18   5       1348.26       1290.50        36.49 o                         
  -3  19   5        312.89        358.04        17.79 o                         
  -2  19   5       1284.12       1340.14        52.01 o                         
  -1  19   5        241.51        248.40        15.45 o                         
   0  19   5        933.56        930.83        29.97 o                         
   1  19   5        465.25        492.97        21.46 o                         
   2  19   5        780.68        820.98        28.21 o                         
  -2  20   5        402.24        419.93        19.77 o                         
  -1  20   5          9.93          7.67         8.46 o                         
   0  20   5        111.09        107.72        12.36 o                         
   1  20   5       2493.37       2514.88        59.24 o                         
  -2  21   5       1243.27       1241.93        36.73 o                         
  -1  21   5        123.49        128.15        14.00 o                         
   0  21   5        881.99        942.07        30.73 o                         
   1  21   5        429.25        407.78        20.03 o                         
  -1  22   5        106.90        126.47        18.94 o                         
   0  22   5        520.00        524.03        22.35 o                         
  -2 -15   6         81.69        115.69        18.65 o                         
  -3 -14   6        552.41        534.59        34.49 o                         
  -2 -14   6       1591.65       1551.89        63.74 o                         
  -3 -13   6        808.90        830.78        42.30 o                         
  -2 -13   6        213.77        172.76        19.00 o                         
  -3 -12   6        226.97        223.27        21.98 o                         
  -2 -12   6       3002.83       2903.02        97.64 o                         
  -3 -11   6        765.54        719.74        38.24 o                         
  -2 -11   6        200.95        195.27        19.42 o                         
  -4 -10   6         21.09         54.21        12.99 o                         
  -3 -10   6        657.87        658.14        35.27 o                         
  -2 -10   6       1348.38       1234.85        52.72 o                         
  -4  -9   6       1737.42       1781.12        68.39 o                         
  -3  -9   6        219.14        217.85        19.96 o                         
  -2  -9   6         78.51         80.48        14.83 o                         
  -4  -8   6        136.95        203.50        19.42 o                         
  -3  -8   6       1255.02       1190.89        51.29 o                         
  -2  -8   6         37.18         50.75        12.99 o                         
  -4  -7   6       1958.89       1856.77        71.19 o                         
  -3  -7   6        144.28        176.87        19.96 o                         
  -2  -7   6         84.07        114.08        16.50 o                         
  -1  -7   6        137.67        135.05        17.39 o                         
  -4  -6   6        393.70        423.07        28.18 o                         
  -3  -6   6        905.03        911.56        42.12 o                         
  -2  -6   6       2153.84       2098.51        73.99 o                         
  -1  -6   6       1764.27       1717.56        63.80 o                         
  -4  -5   6        453.23        429.21        28.24 o                         
  -3  -5   6       1071.58        992.69        44.44 o                         
  -2  -5   6        370.00        381.43        25.68 o                         
  -1  -5   6       1105.52       1048.04        44.32 o                         
  -4  -4   6         23.98         33.24        12.03 o                         
  -3  -4   6         80.95        113.07        16.44 o                         
  -2  -4   6       3378.66       3351.35        71.69 o                         
  -1  -4   6         15.97         32.98        11.05 o                         
   0  -4   6        617.98        596.49        30.50 o                         
  -4  -3   6        300.42        298.93        23.65 o                         
  -3  -3   6        878.09        837.53        37.56 o                         
  -2  -3   6        336.48        340.92        20.64 o                         
  -1  -3   6       1899.01       1853.82        44.83 o                         
   0  -3   6       1069.32        957.25        40.51 o                         
   1  -3   6       2736.72       2811.40        87.03 o                         
  -4  -2   6        223.22        285.11        23.05 o                         
  -3  -2   6        897.41        916.17        27.72 o                         
  -2  -2   6       1870.10       1933.18        46.19 o                         
  -1  -2   6       2101.51       2132.49        54.87 o                         
   0  -2   6        493.19        479.25        27.64 o                         
   1  -2   6        433.03        434.57        25.85 o                         
  -4  -1   6       2439.09       2503.06        85.54 o                         
  -3  -1   6        145.95        162.01        12.17 o                         
  -2  -1   6        129.97        156.00        14.77 o                         
  -1  -1   6        483.14        499.23        19.35 o                         
   0  -1   6       4374.48       4541.17       127.12 o                         
   1  -1   6        550.13        499.15        28.36 o                         
   2  -1   6        589.55        593.03        30.44 o                         
  -4   0   6        233.78        297.80        23.89 o                         
  -3   0   6       1306.49       1280.77        58.68 o                         
  -2   0   6          4.54          9.04        11.32 o                         
  -1   0   6       3674.19       3705.83       122.93 o                         
   0   0   6         11.30         77.92        13.11 o                         
   1   0   6        691.47        647.30        32.17 o                         
   2   0   6         84.64         81.49        13.34 o                         
  -4   1   6       2422.52       2530.88        86.08 o                         
  -3   1   6        138.76        157.88        14.33 o                         
  -2   1   6        129.25        134.73        11.27 o                         
  -1   1   6        470.96        485.68        18.85 o                         
   0   1   6       4429.01       4587.28       126.95 o                         
   1   1   6        548.38        562.71        29.37 o                         
   2   1   6        588.81        603.75        30.92 o                         
   3   1   6          0.78          8.29         6.21 o                         
  -4   2   6        228.08        277.01        23.05 o                         
  -3   2   6        864.05        868.78        48.04 o                         
  -2   2   6       1887.60       1911.12        45.73 o                         
  -1   2   6       2068.07       2088.91        72.89 o                         
   0   2   6        484.40        547.70        28.42 o                         
   1   2   6        430.55        420.33        25.44 o                         
   2   2   6       1990.18       2020.30        67.37 o                         
   3   2   6       1815.27       1901.08        35.61 o                         
  -4   3   6        285.25        273.61        22.93 o                         
  -3   3   6        872.86        876.17        26.98 o                         
  -2   3   6        352.74        359.83        36.13 o                         
  -1   3   6       1883.21       1846.71        70.62 o                         
   0   3   6       1119.87       1028.91        41.40 o                         
   1   3   6       2750.39       2873.12        86.97 o                         
   2   3   6        295.31        322.96        12.59 o                         
   3   3   6        248.37        247.64        13.88 o                         
  -4   4   6         20.75         49.44        12.57 o                         
  -3   4   6         84.50        103.18         6.90 o                         
  -2   4   6       3378.22       3390.10        70.89 o                         
  -1   4   6         14.22         49.68         9.89 o                         
   0   4   6        621.59        567.12        29.43 o                         
   1   4   6          4.00         38.36        10.96 o                         
   2   4   6       3484.37       3548.11        56.76 o                         
   3   4   6        172.09        182.37        10.36 o                         
  -4   5   6        447.92        445.95        28.36 o                         
  -3   5   6       1069.82       1020.74        22.23 o                         
  -2   5   6        366.53        377.80        14.70 o                         
  -1   5   6       1110.65       1025.04        41.58 o                         
   0   5   6        457.80        433.27        14.66 o                         
   1   5   6       2143.34       2206.14        39.33 o                         
   2   5   6        105.24        120.56         8.84 o                         
   3   5   6        500.65        498.21        22.30 o                         
  -4   6   6        381.64        451.97        28.18 o                         
  -3   6   6        961.86        932.72        18.82 o                         
  -2   6   6       2121.01       2172.56        35.05 o                         
  -1   6   6       1785.78       1802.03        33.32 o                         
   0   6   6        278.57        302.52        11.98 o                         
   1   6   6        349.92        348.47        12.98 o                         
   2   6   6       1694.13       1718.07        33.29 o                         
   3   6   6       1656.79       1741.17        33.88 o                         
  -4   7   6       1923.37       2011.42        70.53 o                         
  -3   7   6        137.99        166.19        11.42 o                         
  -2   7   6         77.79         70.41         7.07 o                         
  -1   7   6        135.45        135.02         9.15 o                         
   0   7   6       4398.72       4418.92        67.70 o                         
   1   7   6        299.32        293.27        12.03 o                         
   2   7   6        722.69        709.90        19.29 o                         
   3   7   6        111.57        104.25        17.75 o                         
  -4   8   6        155.72        217.85        20.02 o                         
  -3   8   6       1316.89       1273.51        25.97 o                         
  -2   8   6         38.58         34.49         5.98 o                         
  -1   8   6       3010.86       2989.85        49.23 o                         
   0   8   6         31.86         66.00         8.86 o                         
   1   8   6        711.19        684.39        18.58 o                         
   2   8   6         29.25         32.05         7.81 o                         
   3   8   6       3079.73       3138.84        77.17 o                         
  -3   9   6        211.85        218.67        13.67 o                         
  -2   9   6         80.89         77.93         7.44 o                         
  -1   9   6        269.75        254.18        11.42 o                         
   0   9   6       4280.57       4202.92        65.12 o                         
   1   9   6        339.00        346.19        13.13 o                         
   2   9   6        732.66        751.94        55.01 o                         
   3   9   6          4.40         17.20         6.82 o                         
  -3  10   6        631.77        630.66        40.54 o                         
  -2  10   6       1326.44       1347.46        27.25 o                         
  -1  10   6       1593.44       1624.95        35.38 o                         
   0  10   6        564.09        563.99        23.72 o                         
   1  10   6        342.09        357.47        19.27 o                         
   2  10   6       1390.31       1453.24        62.55 o                         
  -3  11   6        739.45        747.56        24.73 o                         
  -2  11   6        209.82        196.42        13.63 o                         
  -1  11   6       1160.55       1103.45        36.58 o                         
   0  11   6        986.23        948.60        29.11 o                         
   1  11   6       2113.34       2052.84        49.58 o                         
   2  11   6        226.01        233.42        14.87 o                         
  -3  12   6        228.42        243.55        14.30 o                         
  -2  12   6       3002.35       3021.60        64.91 o                         
  -1  12   6         63.19         76.34        10.15 o                         
   0  12   6        300.66        313.12        16.15 o                         
   1  12   6         19.95         45.88         9.73 o                         
   2  12   6       2734.02       2647.93        60.55 o                         
  -3  13   6        816.56        793.24        26.39 o                         
  -2  13   6        214.57        204.70        13.73 o                         
  -1  13   6        458.58        458.07        19.81 o                         
   0  13   6        193.56        192.71        13.26 o                         
   1  13   6       1502.93       1465.48        39.60 o                         
   2  13   6         84.47         80.46        11.30 o                         
  -3  14   6        607.57        625.16        29.25 o                         
  -2  14   6       1597.45       1679.28        42.74 o                         
  -1  14   6        973.90        952.08        29.90 o                         
   0  14   6        263.81        295.47        21.24 o                         
   1  14   6        137.19        156.70        13.50 o                         
  -2  15   6         71.82         79.14        10.76 o                         
  -1  15   6         29.94         38.05         8.96 o                         
   0  15   6       3333.50       3253.60        71.01 o                         
   1  15   6        120.51        133.95        13.03 o                         
  -2  16   6         12.00         19.70         7.72 o                         
  -1  16   6       1832.86       1795.87        46.19 o                         
   0  16   6         21.07         59.48        10.08 o                         
   1  16   6        474.76        482.95        21.19 o                         
  -1  17   6         19.90         30.88         8.76 o                         
   0  17   6       3160.77       3080.26        68.94 o                         
  -2  -7   7        553.57        547.40        33.24 o                         
  -2  -6   7        267.74        291.54        23.11 o                         
  -2  -5   7       2053.22       2035.07        77.68 o                         
  -2  -4   7         88.69        131.29        17.28 o                         
  -2  -3   7       2137.93       2068.97        75.12 o                         
  -2  -2   7        228.68        246.34        15.32 o                         
  -1  -2   7       1192.63       1222.22        49.74 o                         
   0  -2   7       1621.77       1601.33        59.39 o                         
  -2  -1   7        565.67        600.79        23.14 o                         
  -1  -1   7        481.42        467.93        29.37 o                         
   0  -1   7         11.75         74.34        14.77 o                         
   1  -1   7       1695.14       1795.18        64.75 o                         
  -2   0   7        627.82        639.45        30.26 o                         
  -1   0   7         25.34         31.93        12.69 o                         
   0   0   7       3291.64       3298.99       101.81 o                         
   1   0   7        329.16        374.05        24.96 o                         
  -2   1   7        539.03        552.16        22.29 o                         
  -1   1   7        478.36        510.17        30.32 o                         
   1   1   7       1685.93       1814.06        65.29 o                         
  -2   2   7        231.80        242.87        14.95 o                         
  -1   2   7       1205.27       1251.47        50.52 o                         
   0   2   7       1609.28       1525.50        58.68 o                         
   1   2   7        427.16        467.16        28.36 o                         
  -2   3   7       2066.75       2087.85        70.83 o                         
  -1   3   7        119.98        190.93        19.36 o                         
   0   3   7         57.98         77.44        14.00 o                         
   1   3   7        491.75        547.64        17.99 o                         
  -2   4   7         91.49        140.99        11.89 o                         
  -1   4   7       2701.96       2832.01        89.77 o                         
   0   4   7         17.77         21.73         5.86 o                         
   1   4   7        877.74        890.48        23.21 o                         
  -2   5   7       2117.07       2289.24        41.11 o                         
  -1   5   7        261.43        324.97        16.07 o                         
   0   5   7         89.18        102.36         8.84 o                         
   1   5   7        541.93        585.34        18.44 o                         
  -2   6   7        254.95        278.03        13.90 o                         
  -1   6   7       1669.47       1641.29        35.88 o                         
   0   6   7       1490.34       1564.80        32.72 o                         
   1   6   7        839.40        876.15        23.05 o                         
  -2   7   7        586.89        620.30        18.22 o                         
  -1   7   7        469.66        447.08        15.60 o                         
   0   7   7         93.36        130.13         9.61 o                         
  -1   8   7         28.10         29.81         5.97 o                         
   0   8   7       2406.54       2508.32        45.47 o                         
  -1   9   7        341.26        366.66        14.08 o                         
   0   9   7          5.63         32.29         7.00 o                         
                                                                                
